# Supplementary material for: Whole Genome Analysis of Environmental Pseudomonas mendocina Strains: Virulence Mechanisms and Phylogeny
Source: Genes (Basel). 2021 Jan 19;12(1):115. doi: 10.3390/genes12010115 (PMC7832885; doi:10.3390/genes12010115)
Supplement: Supplementary file 1 [file genes-12-00115-s001.zip]

Archive with 5 entries (4 files):
- Supplementary_Tables.xlsx
- __MACOSX/
- __MACOSX/._Supplementary_Tables.xlsx
- Supplementary_material.pdf
- __MACOSX/._Supplementary_material.pdf
