# Supplementary material for: Whole Genome Analysis of Environmental Pseudomonas mendocina Strains: Virulence Mechanisms and Phylogeny
Source: Genes (Basel). 2021 Jan 19;12(1):115. doi: 10.3390/genes12010115 (PMC7832885; doi:10.3390/genes12010115)
Supplement: Supplementary file 1 [file genes-12-00115-s001.zip › Supplementary_Tables.xlsx]

## Sheet: Index
Supplementary Tables
Whole genome analysis of environmental Pseudomonas mendocina strains: virulence mechanisms and phylogeny.
Lidia Ruiz-Roldán 1,†, María de Toro 2,* and Yolanda Sáenz 1,*
1	Área de Microbiología Molecular, Centro de Investigación Biomédica de La Rioja (CIBIR), C/ Piqueras 98, 26006, Logroño, Spain. lidiarroldan@gmail.com (L.R.R.); ysaenz@riojasalud.es (Y.S.).
2	Plataforma de Genómica y Bioinformática, Centro de Investigación Biomédica de La Rioja (CIBIR), C/ Piqueras 98, 26006, Logroño, Spain. mthernando@riojasalud.es.
† Current address: Joint Research Unit "Infection and Public Health" FISABIO-University of Valencia, Institute for Integrative Systems Biology I2SysBio (CSIC-UV), Av. de Catalunya, 21, 46020 Valencia, Spain.
*	Correspondence: mthernando@riojasalud.es; Tel.: +34 941 27 88 76; Fax: +34 941 27 88 87 (M.dT.); ysaenz@riojasalud.es; Tel.: +34 941 27 88 68; Fax: +34 941 27 88 87 (Y.S.).
Table S1	Genomic characteristics of the nineteen P. mendocina reference genomes, and their GenBank assembly numbers. Genes and proteins data were obtained after Prokka annotation [13].
Table S2	Description of plasmids used in the phylogenetic tree of MOBP relaxases, including their GenBank ID.
Table S3	Phylogenetic matrix about the presence/absence of genes in the P. mendocina genomes used in this study. Matrix was constructed with Roary (version 3.11.2) [14].
Table S4	Phylogenetic distances (number of SNP's) between the P. mendocina Ps542 and Ps799 and the nineteen P. mendocina reference genomes, measured in their core genomes. The package ape from Rstudio (version 3.5.2) was used to analyze them.
Table S5	Average Nucleotide Identity (ANIb) values, using BLAST, of the twenty-one P. mendocina genomes.
Table S6	Average Nucleotide Identity based on BLAST (ANIb) values, comparing the P. mendocina genomes and four different Pseudomonas spp. reference genomes.
Table S7	Percentages of Clusters of Orthologous Groups (COG) functional categories in the twenty-one P. mendocina genomes.
Table S8	Genomic islands (GIs) prediction of the P. mendocina Ps542 and Ps799 genomes. Islandviewer 4 [22] was used to predict the genomic islands.
Table S9	Prophage sequences prediction of the P. mendocina Ps542 and Ps799, including the 19 reference genomes downloaded from the NCBI repository. PHASTER [24,25] was used to predict bacteriophages regions. Percentage of identity (Identity (%)) follow the same reference values as Phaster web: Intact (>90 %) and Questionable (70-90 %). Identity value lower than 70 % (Incomplete) has not been added. Intact…
Table S10	Description of the antimicrobial resistance genes described in some P. mendocina genomes, using ABRICATE (version 1.0.0) (Seeman, T; https://github.com/tseemann/abricate) and CARD database (version 3.0.8) [27].
Table S11	Virulence mechanisms of the twenty-one P. mendocina genomes obtained from the VFDB database (http://www.mgc.ac.cn/cgi-bin/VFs/genus.cgi?Genus=Pseudomonas) and a homemade BLAST database from P. mendocina ymp genome. Each row corresponded to a virulence gene, each column corresponded to a different P. mendocina genome, where the contig number and the start-end of the gene are described. The symbol …

## Sheet: Table S1
Table S1. Genomic characteristics of the nineteen P. mendocina reference genomes, and their GenBank assembly numbers. Genes and proteins data were obtained after Prokka annotation [13].
Strain	Sample	Origin	BioProject	BioSample	Assembly	Levela	Genome size (Mb)	GC%	Genes	Proteins
ymp	Soil	USA	PRJNA17457	SAMN02598392	GCA_000016565.1	C	5.07	64.7	4.711	4.629
NK-01	Soil (Farmland)	China	PRJNA64797	SAMN02603190	GCA_000204295.1	C	5.43	62.5	5.086	5.004
S5.2	Rhizosphere soil	France	PRJNA173199	SAMN02728191	GCA_000733715.2	C	5.37	62.4	5.091	5.004
MAE1-K	Freshwater cyanobacteria	South Korea	PRJNA408197	SAMN07680256	GCA_002442555.1	C	5.15	64.5	4.81	4.725
NEB698	Soil	USA	PRJNA437687	SAMN08683323	GCA_003008615.1	C	5.77	62.4	5.317	5.236
NCTC10897	Soil	nd	PRJEB6403	SAMEA3649027	GCA_900636545.1	C	5.19	62.8	4.853	4.768
DLHK	Biotrickling reactor	Hong Kong	PRJNA168061	SAMN02471181	GCA_000287395.1	Cn	5.07	64.7	4.692	4.631
S13.2	Soil	France	PRJNA253519	SAMN02885255	GCA_000725105.2	Cn	5.42	62.4	5.16	5.073
NBRC-14162	Soil	nd	PRJDB216	SAMD00023447	GCA_000813265.1	Cn	5.12	62.8	4.776	4.707
NCTC10898	Freshwater	nd	PRJEB6403	SAMEA3724086	GCA_900455585.1	Cn	5.23	62.6	4.871	4.787
NCTC10899	Freshwater	nd	PRJEB6403	SAMEA3856674	GCA_900455715.1	Cn	5.43	62.4	5.11	5.024
ZWU0006	Zebrafish gut	nd	PRJNA205583	SAMN03021534	GCA_000798915.1	S	5.35	64.9	5.128	5.095
UBA1872	Crude oil	China	PRJNA348753	SAMN06453991	GCA_002353005.1	S	5.15	64	4.728	4.677
NSYSU	Dioxin contaminated soil	Taiwan	PRJNA284389	SAMN03701820	GCA_002155165.1	C	5.24	64.6	4.834	4.751
VN230	Pulp mill wastewater	Chile	PRJNA513496	SAMN10699559	GCA_007049815.1	Cn	5.48	62.5	5.52	5.149
VN231	Pulp mill wastewater	Chile	PRJNA513496	SAMN10699560	GCA_007049785.1	Cn	5.46	62.5	5.191	5.12
EF27	Wastewater	Brazil	PRJNA560061	SAMN10699556	GCA_008041835.1	S	4.79	61.8	4.619	4.548
FFL24	Pulp mill wastewater	Chile	PRJNA513496	SAMN10699557	GCA_007049885.1	Cn	5.05	62.1	4.782	4.716
FFL34	Pulp mill wastewater	Chile	PRJNA513496	SAMN12567460	GCA_007049795.1	Cn	5.09	62.1	4.869	4.805
nd: Data not determined in NCBI database.
aLevel of genomes in NCBI database: C, complete genome; S, scaffolds; Cn, contigs.

## Sheet: Table S2
Table S2. Description of plasmids used in the phylogenetic tree of MOBP relaxases, including their GenBank ID.
GenBank ID	Plasmid		MOBP Sub-Class	Original bacterial host
	Name	Size (bp)
NC_009704	plasmid_59kb	58679	P1	Yersinia pseudotuberculosis IP 31758
NC_001735	R751	53423	P1	Enterobacter aerogenes
NC_009739	pMATVIM-7	24179	P1	Pseudomonas aeruginosa
NC_008357	pBS228	89147	P1	Pseudomonas aeruginosa
NC_010000	pS19503	49148	P1	Shewanella baltica OS195
NC_010579	pXFAS01	38297	P1	Xylella fastidiosa M23
NC_009788	pETEC_73	70609	P1	Escherichia coli E24377A
NC_011081	pSL476_91	91374	P1	Salmonella enterica subsp. enterica serovar Heidelberg
NC_002122	ColIb-P9	93399	P1	Escherichia coli
NC_011419	pSE11-1	100021	P1	Escherichia coli SE11
NC_011078	pCVM29188_46	46121	P1	Salmonella enterica subsp. enterica serovar Kentucky
NC_006856	pSC138	138742	P1	Salmonella enterica subsp. enterica serovar Cholerasuis
NC_007365	pO113	165548	P1	Escherichia coli
NC_011754	pECOED	119594	P1	Escherichia coli ED1a
NC_011077	pCVM29188_101	101461	P1	Salmonella enterica subsp. enterica serovar Kentucky
NC_005246	pEL60	60145	P1	Erwinia amylovora
NC_004464	pCTX-M3	89468	P1	Citrobacter freundii
NC_011641	pCTXM360	68018	P1	Klebsiella pneumoniae
NC_010876	pXAG81	26721	P1	Xanthomonas axonopodis pv. glycines
NC_004734	pTC-F14	14155	P1	Acidithiobacillus caldus
NC_003123	pRAS3.1	11851	P1	Aeromonas salmonicida subsp. salmonicida
NC_003124	pRAS3.2	11823	P1	Aeromonas salmonicida
NC_007100	Rms149	57121	P1	Pseudomonas aeruginosa
NC_010657	pBS512_33	33103	P3	Shigella boydii CDC 3083-94
NC_010421	pOU1114	34595	P3	Salmonella enterica subsp. enterica serovar Dublin
NC_010860	pSE34	32950	P3	Salmonella enterica subsp. enterica serovar Enteriditis
NC_011739	p2ESCUM	33809	P3	Escherichia coli UMN026
NC_010555	pHI4320	36289	P3	Proteus mirabilis HI4320
NC_010378	pOLA52	51602	P3	Escherichia coli
NC_002579	pVT745	25407	P3	Aggregatibacter actinomycetemcomitans
NC_010919	pRA3	45909	P4	Aeromonas hydrophila
NC_002490	pXF51	51158	P4	Xylella fastidiosa 9a5c
NC_004340	pAsal3	5249	P5	Aeromonas salmonicida subsp. salmonicida
NC_011404	pEC01	5002	P5	Enterobacter cloacae
NC_011418	pEC278	4669	P5	Escherichia coli
NC_010993	pST728/06-2	10107	P5	Salmonella enterica subsp. enterica serovar Typhimurium
NC_006881	pColK-K235	8318	P5	Escherichia coli
NC_005970	pRK2	5360	P5	Escherichia coli
NC_010796	pRK10	4241	P5	Serratia marcescens
NC_007099	pPSAS1522	4244	P5	Actinobacillus pleuropneumoniae
NC_004339	pAsal2	5424	P5	Aeromonas salmonicida subsp. salmonicida
NC_008488	pMG828-3	5219	P5	Escherichia coli
NC_005247	pEU30	30314	P6	Erwinia amylovora
NC_010697	pET49	48751	P6	Erwinia tasmaniensis Et1/99
NC_010696	pET35	35494	P6	Erwinia tasmaniensis Et1/99
NC_002525	R721	75582	P6	Escherichia coli
NC_007206	pF1947	32628	P6	Haemophilus influenzae biotype aegyptius
NC_005918	pPMA4326A	46697	P6	Pseudomonas syringae pv. maculicola
NC_005919	pPMA4326B	40110	P6	Pseudomonas syringae pv. maculicola

## Sheet: Table S3
Table S3. Phylogenetic matrix about the presence/absence of genes in the P. mendocina genomes used in this study. Matrix was constructed with Roary (version 3.11.2) [14].
Gene	Non-unique Gene name	Annotation	No. isolates	DLHK	EF27	FFL24	FFL34	MAE1-K	NBRC-14162	NCTC10897	NCTC10898	NCTC10899	NEB698	NK-01	NSYSU	Ps542	Ps799	S13.2	S5.2	UBA1872	VN230	VN231	ZWU0006	ymp
group_1	bauA_1	putative aminotransferase	21	PROKKA_03938	PROKKA_02975___8924	PROKKA_01626___18735	PROKKA_03422___38469	PROKKA_04735___57015	PROKKA_03683___68289	PROKKA_00418___72822	PROKKA_02717___94278	PROKKA_00170___101250	PROKKA_01654___121032	PROKKA_00406___133242	PROKKA_00418___148536	chr_Ps542_04359	chr_Ps799_02448	PROKKA_04452___175140	PROKKA_04367___190365	PROKKA_04637___206450	PROKKA_00385___207878	PROKKA_00443___223712	PROKKA_00208___252715	PROKKA_00345___238991
drrA_1		Daunorubicin/doxorubicin resistance ATP-binding protein DrrA	21	PROKKA_00962	PROKKA_02714___8141	PROKKA_02399___21054	PROKKA_00276___29031	PROKKA_03892___54486	PROKKA_03313___67179	PROKKA_01262___75354	PROKKA_03462___96513	PROKKA_04291___113613	PROKKA_03567___126773	PROKKA_01271___135837	PROKKA_01243___151011	chr_Ps542_00885	chr_Ps799_01607	PROKKA_00522___163350	PROKKA_03514___187806	PROKKA_02686___200597	PROKKA_01233___210422	PROKKA_01850___227933	PROKKA_04598___265885	PROKKA_01235___241661
rluA_1		Ribosomal large subunit pseudouridine synthase A	21	PROKKA_00974	PROKKA_02722___8165	PROKKA_02391___21030	PROKKA_00284___29055	PROKKA_03880___54450	PROKKA_03321___67203	PROKKA_01270___75378	PROKKA_03470___96537	PROKKA_04283___113589	PROKKA_03575___126797	PROKKA_01279___135861	PROKKA_01255___151047	chr_Ps542_00896	chr_Ps799_01599	PROKKA_00530___163374	PROKKA_03506___187782	PROKKA_02674___200561	PROKKA_01241___210446	PROKKA_01842___227909	PROKKA_04608___265915	PROKKA_01247___241697
dps		DNA protection during starvation protein	21	PROKKA_01008	PROKKA_00033___97	PROKKA_02356___20925	PROKKA_00319___29160	PROKKA_03846___54348	PROKKA_03355___67305	PROKKA_01304___75480	PROKKA_03504___96639	PROKKA_04249___113487	PROKKA_03608___126896	PROKKA_01313___135963	PROKKA_01289___151149	chr_Ps542_00927	chr_Ps799_01565	PROKKA_00565___163479	PROKKA_03471___187677	PROKKA_02642___200465	PROKKA_01275___210548	PROKKA_01808___227807	PROKKA_01588___256855	PROKKA_01280___241796
exbD_1		Biopolymer transport protein ExbD	21	PROKKA_01018	PROKKA_00042___124	PROKKA_02348___20901	PROKKA_00327___29184	PROKKA_03836___54318	PROKKA_03363___67329	PROKKA_01312___75504	PROKKA_03512___96663	PROKKA_04241___113463	PROKKA_03617___126923	PROKKA_01321___135987	PROKKA_01299___151179	chr_Ps542_00936	chr_Ps799_01557	PROKKA_00573___163503	PROKKA_03463___187653	PROKKA_02632___200435	PROKKA_01283___210572	PROKKA_01800___227783	PROKKA_01597___256882	PROKKA_01290___241826
ahpC		Alkyl hydroperoxide reductase subunit C	21	PROKKA_01069	PROKKA_03482___10445	PROKKA_02301___20760	PROKKA_00374___29325	PROKKA_03785___54165	PROKKA_03410___67470	PROKKA_01359___75645	PROKKA_03559___96804	PROKKA_04194___113322	PROKKA_03663___127061	PROKKA_01368___136128	PROKKA_01350___151332	chr_Ps542_00980	chr_Ps799_01510	PROKKA_00620___163644	PROKKA_03416___187512	PROKKA_02582___200285	PROKKA_01330___210713	PROKKA_01753___227642	PROKKA_02013___258130	PROKKA_01341___241979
aspA		Aspartate ammonia-lyase	21	PROKKA_01250	PROKKA_01317___3949	PROKKA_00331___14850	PROKKA_03950___40053	PROKKA_00209___43437	PROKKA_04714___71382	PROKKA_00137___71979	PROKKA_02439___93444	PROKKA_00448___102084	PROKKA_01928___121854	PROKKA_00130___132414	PROKKA_00105___147597	chr_Ps542_03659	chr_Ps799_02725	PROKKA_04177___174315	PROKKA_04642___191190	PROKKA_01546___197177	PROKKA_04087___218984	PROKKA_03184___231935	PROKKA_01109___255418	PROKKA_00125___238331
engB		putative GTP-binding protein EngB	21	PROKKA_01277	PROKKA_03654___10961	PROKKA_00353___14916	PROKKA_03928___39987	PROKKA_00182___43356	PROKKA_04756___71508	PROKKA_00179___72105	PROKKA_02481___93570	PROKKA_00406___101958	PROKKA_01894___121752	PROKKA_00172___132540	PROKKA_00132___147678	chr_Ps542_03688	chr_Ps799_02683	PROKKA_04219___174441	PROKKA_04600___191064	PROKKA_01573___197258	PROKKA_04129___219110	PROKKA_03142___231809	PROKKA_00172___252607	PROKKA_00152___238412
group_1032		hypothetical protein	21	PROKKA_01284	PROKKA_03648___10943	PROKKA_00361___14940	PROKKA_03920___39963	PROKKA_00175___43335	PROKKA_04763___71529	PROKKA_00186___72126	PROKKA_02488___93591	PROKKA_00399___101937	PROKKA_01887___121731	PROKKA_00179___132561	PROKKA_00139___147699	chr_Ps542_00394	chr_Ps799_02676	PROKKA_04226___174462	PROKKA_04593___191043	PROKKA_01580___197279	PROKKA_04136___219131	PROKKA_03135___231788	PROKKA_02520___259651	PROKKA_00161___238439
lytR		Sensory transduction protein LytR	21	PROKKA_01410	PROKKA_01483___4447	PROKKA_01289___17724	PROKKA_02862___36789	PROKKA_04799___57207	PROKKA_03615___68085	PROKKA_00351___72621	PROKKA_02653___94086	PROKKA_00234___101442	PROKKA_01720___121230	PROKKA_00341___133047	PROKKA_00354___148344	chr_Ps542_04295	chr_Ps799_02512	PROKKA_04384___174936	PROKKA_04435___190569	PROKKA_02911___201272	PROKKA_00449___208070	PROKKA_00507___223904	PROKKA_03968___263995	PROKKA_00281___238799
lrp_1		Leucine-responsive regulatory protein	21	PROKKA_01420	PROKKA_00885___2653	PROKKA_00633___15756	PROKKA_01407___32424	PROKKA_00592___44586	PROKKA_01151___60693	PROKKA_04504___85080	PROKKA_01946___91965	PROKKA_00957___103611	PROKKA_02462___123458	PROKKA_04731___146217	PROKKA_04529___160869	chr_Ps542_03341	chr_Ps799_04506	PROKKA_03698___172878	PROKKA_00341___178287	PROKKA_00700___194639	PROKKA_00234___207425	PROKKA_04146___234821	PROKKA_04199___264688	PROKKA_04380___251098
rph		Ribonuclease PH	21	PROKKA_01507	PROKKA_00951___2851	PROKKA_00725___16032	PROKKA_02230___34893	PROKKA_00504___44322	PROKKA_01254___61002	PROKKA_04607___85389	PROKKA_02055___92292	PROKKA_00847___103281	PROKKA_02348___123116	PROKKA_04840___146544	PROKKA_04615___161127	chr_Ps542_00350	chr_Ps799_00065	PROKKA_03806___173202	PROKKA_00233___177963	PROKKA_01269___196346	PROKKA_00332___207719	PROKKA_04244___235115	PROKKA_03843___263620	PROKKA_04468___251362
recG		ATP-dependent DNA helicase RecG	21	PROKKA_01518	PROKKA_03616___10847	PROKKA_00734___16059	PROKKA_02239___34920	PROKKA_00493___44289	PROKKA_01266___61038	PROKKA_04619___85425	PROKKA_02067___92328	PROKKA_00835___103245	PROKKA_02333___123071	PROKKA_04852___146580	PROKKA_04626___161160	chr_Ps542_00336	chr_Ps799_00053	PROKKA_03818___173238	PROKKA_00221___177927	PROKKA_01258___196313	PROKKA_00344___207755	PROKKA_04256___235151	PROKKA_03854___263653	PROKKA_04479___251395
purH		Bifunctional purine biosynthesis protein PurH	21	PROKKA_01536	PROKKA_01825___5473	PROKKA_03727___25038	PROKKA_04540___41823	PROKKA_04384___55962	PROKKA_04072___69456	PROKKA_00806___73986	PROKKA_03107___95448	PROKKA_04736___114948	PROKKA_02949___124919	PROKKA_00796___134412	PROKKA_00767___149583	chr_Ps542_00519	chr_Ps799_02062	PROKKA_00059___161961	PROKKA_03977___189195	PROKKA_02303___199448	PROKKA_02856___215291	PROKKA_03787___233744	PROKKA_02407___259312	PROKKA_00709___240083
group_1051		hypothetical protein	21	PROKKA_01549	PROKKA_01812___5434	PROKKA_03714___24999	PROKKA_04527___41784	PROKKA_04371___55923	PROKKA_04086___69498	PROKKA_00820___74028	PROKKA_03121___95490	PROKKA_04722___114906	PROKKA_02962___124958	PROKKA_00810___134454	PROKKA_00780___149622	chr_Ps542_00532	chr_Ps799_02048	PROKKA_00073___162003	PROKKA_03963___189153	PROKKA_02316___199487	PROKKA_02870___215333	PROKKA_03773___233702	PROKKA_04120___264451	PROKKA_00727___240137
group_1056		hypothetical protein	21	PROKKA_01647	PROKKA_01101___3301	PROKKA_03623___24726	PROKKA_00454___29565	PROKKA_04275___55635	PROKKA_04197___69831	PROKKA_00929___74355	PROKKA_03249___95874	PROKKA_04607___114561	PROKKA_01097___119361	PROKKA_00923___134793	PROKKA_00879___149919	chr_Ps542_04045	chr_Ps799_01935	PROKKA_00186___162342	PROKKA_03850___188814	PROKKA_02407___199760	PROKKA_02981___215666	PROKKA_03662___233369	PROKKA_01740___257311	PROKKA_00815___240401
tldD_2		Metalloprotease TldD	21	PROKKA_01695	PROKKA_04444___13332	PROKKA_03580___24597	PROKKA_00497___29694	PROKKA_04231___55503	PROKKA_04232___69936	PROKKA_00964___74460	PROKKA_03284___95979	PROKKA_04572___114456	PROKKA_01178___119604	PROKKA_00958___134898	PROKKA_00930___150072	chr_Ps542_00741	chr_Ps799_01900	PROKKA_00221___162447	PROKKA_03815___188709	PROKKA_01214___196181	PROKKA_03016___215771	PROKKA_03627___233264	PROKKA_04468___265495	PROKKA_00867___240557
kdsC		3-deoxy-D-manno-octulosonate 8-phosphate phosphatase KdsC	21	PROKKA_01706	PROKKA_02157___6469	PROKKA_03569___24564	PROKKA_00508___29727	PROKKA_04220___55470	PROKKA_04244___69972	PROKKA_00976___74496	PROKKA_03296___96015	PROKKA_04560___114420	PROKKA_01161___119553	PROKKA_00970___134934	PROKKA_00941___150105	chr_Ps542_00730	chr_Ps799_01888	PROKKA_00233___162483	PROKKA_03803___188673	PROKKA_01203___196148	PROKKA_03028___215807	PROKKA_03615___233228	PROKKA_04484___265543	PROKKA_00878___240590
zapE_1		Cell division protein ZapE	21	PROKKA_01727	PROKKA_02137___6409	PROKKA_00750___16107	PROKKA_01359___32280	PROKKA_04199___55407	PROKKA_04263___70029	PROKKA_00995___74553	PROKKA_03315___96072	PROKKA_04541___114363	PROKKA_03138___125486	PROKKA_00989___134991	PROKKA_00962___150168	chr_Ps542_00709	chr_Ps799_01869	PROKKA_00252___162540	PROKKA_03784___188616	PROKKA_01182___196085	PROKKA_03048___215867	PROKKA_03595___233168	PROKKA_04504___265603	PROKKA_00899___240653
murC		UDP-N-acetylmuramate--L-alanine ligase	21	PROKKA_01755	PROKKA_02111___6331	PROKKA_00778___16191	PROKKA_01331___32196	PROKKA_04171___55323	PROKKA_04291___70113	PROKKA_01023___74637	PROKKA_03343___96156	PROKKA_04513___114279	PROKKA_03166___125570	PROKKA_01017___135075	PROKKA_00990___150252	chr_Ps542_00682	chr_Ps799_01841	PROKKA_00280___162624	PROKKA_03756___188532	PROKKA_01154___196001	PROKKA_03076___215951	PROKKA_03567___233084	PROKKA_04531___265684	PROKKA_00927___240737
argJ		Arginine biosynthesis bifunctional protein ArgJ	21	PROKKA_01763	PROKKA_03156___9467	PROKKA_00787___16218	PROKKA_01322___32169	PROKKA_04163___55299	PROKKA_04300___70140	PROKKA_01032___74664	PROKKA_03352___96183	PROKKA_04504___114252	PROKKA_03175___125597	PROKKA_01026___135102	PROKKA_00998___150276	chr_Ps542_00673	chr_Ps799_01832	PROKKA_00289___162651	PROKKA_03747___188505	PROKKA_01146___195977	PROKKA_03085___215978	PROKKA_03558___233057	PROKKA_04880___266731	PROKKA_00935___240761
group_1076		NADH oxidase	21	PROKKA_01803	PROKKA_03344___10031	PROKKA_00829___16344	PROKKA_01280___32043	PROKKA_04123___55179	PROKKA_04340___70260	PROKKA_01072___74784	PROKKA_03392___96303	PROKKA_04464___114132	PROKKA_00969___118977	PROKKA_01066___135222	PROKKA_01036___150390	chr_Ps542_00634	chr_Ps799_01792	PROKKA_00329___162771	PROKKA_03707___188385	PROKKA_01106___195857	PROKKA_03127___216104	PROKKA_00285___223238	PROKKA_03178___261625	PROKKA_00975___240881
lutA_1		Lactate utilization protein A	21	PROKKA_01310	PROKKA_03633___10898	PROKKA_01364___17949	PROKKA_01967___34104	PROKKA_00149___43257	PROKKA_03488___67704	PROKKA_00224___72240	PROKKA_02526___93705	PROKKA_00361___101823	PROKKA_01851___121623	PROKKA_00215___132669	PROKKA_00165___147777	chr_Ps542_03234	chr_Ps799_02638	PROKKA_04262___174570	PROKKA_04557___190935	PROKKA_01606___197357	PROKKA_00713___208862	PROKKA_00869___224990	PROKKA_03628___262975	PROKKA_00198___238550
fliG_2		Flagellar motor switch protein FliG	21	PROKKA_01857	PROKKA_02403___7207	PROKKA_00391___15030	PROKKA_00931___30996	PROKKA_02244___49542	PROKKA_02680___65280	PROKKA_01865___77163	PROKKA_04065___98322	PROKKA_03672___111756	PROKKA_04090___128343	PROKKA_01872___137640	PROKKA_02915___156027	chr_Ps542_01278	chr_Ps799_00965	PROKKA_02117___168135	PROKKA_01920___183024	PROKKA_03491___203012	PROKKA_04692___220799	PROKKA_00003___222392	PROKKA_02473___259510	PROKKA_02878___246590
ccmC		Heme exporter protein C	21	PROKKA_01892	PROKKA_02369___7105	PROKKA_00425___15132	PROKKA_00897___30894	PROKKA_02279___49647	PROKKA_02714___65382	PROKKA_01899___77265	PROKKA_04099___98424	PROKKA_03638___111654	PROKKA_04124___128445	PROKKA_01906___137742	PROKKA_02880___155922	chr_Ps542_01312	chr_Ps799_00931	PROKKA_02083___168033	PROKKA_01954___183126	PROKKA_03456___202907	PROKKA_04726___220901	PROKKA_00037___222494	PROKKA_00316___253039	PROKKA_02843___246485
allA_1		Ureidoglycolate lyase	21	PROKKA_01922	PROKKA_00771___2311	PROKKA_00450___15207	PROKKA_00872___30819	PROKKA_02308___49734	PROKKA_02747___65481	PROKKA_01932___77364	PROKKA_04131___98520	PROKKA_03606___111558	PROKKA_04151___128526	PROKKA_01938___137838	PROKKA_02850___155832	chr_Ps542_01359	chr_Ps799_00899	PROKKA_02051___167937	PROKKA_01986___183222	PROKKA_03426___202817	PROKKA_04758___220997	PROKKA_00069___222590	PROKKA_00342___253117	PROKKA_02814___246398
degU_2		Transcriptional regulatory protein DegU	21	PROKKA_01929	PROKKA_03405___10214	PROKKA_02058___20031	PROKKA_01488___32667	PROKKA_02315___49755	PROKKA_00328___58224	PROKKA_02750___79818	PROKKA_00206___86745	PROKKA_02677___108771	PROKKA_05283___131922	PROKKA_03037___141135	PROKKA_02843___155811	chr_Ps542_01597	chr_Ps799_04052	PROKKA_01958___167658	PROKKA_02079___183501	PROKKA_03419___202796	PROKKA_01082___209969	PROKKA_01036___225491	PROKKA_01468___256495	PROKKA_01976___243884
cmk		Cytidylate kinase	21	PROKKA_02037	PROKKA_01113___3337	PROKKA_01840___19377	PROKKA_02018___34257	PROKKA_03290___52680	PROKKA_02789___65607	PROKKA_01974___77490	PROKKA_04173___98646	PROKKA_03564___111432	PROKKA_04279___128910	PROKKA_01981___137967	PROKKA_01801___152685	chr_Ps542_01445	chr_Ps799_00857	PROKKA_01197___165375	PROKKA_02841___185787	PROKKA_03050___201689	PROKKA_01901___212426	PROKKA_01183___225932	PROKKA_02505___259606	PROKKA_01878___243590
emrB		Multidrug export protein EmrB	21	PROKKA_02061	PROKKA_02606___7817	PROKKA_01866___19455	PROKKA_02044___34335	PROKKA_03257___52581	PROKKA_02812___65676	PROKKA_01998___77562	PROKKA_04201___98730	PROKKA_03536___111348	PROKKA_04307___128994	PROKKA_02009___138051	PROKKA_01824___152754	chr_Ps542_01470	chr_Ps799_00836	PROKKA_01223___165453	PROKKA_02815___185709	PROKKA_03026___201617	PROKKA_00867___209324	PROKKA_00798___224777	PROKKA_03134___261493	PROKKA_02789___246323
gpx1_2		Hydroperoxy fatty acid reductase gpx1	21	PROKKA_02156	PROKKA_00727___2179	PROKKA_02875___22482	PROKKA_02545___35838	PROKKA_03160___52290	PROKKA_00292___58116	PROKKA_02786___79926	PROKKA_00504___87639	PROKKA_02633___108639	PROKKA_04208___128697	PROKKA_03073___141243	PROKKA_01922___153048	chr_Ps542_02956	chr_Ps799_04088	PROKKA_02002___167790	PROKKA_02035___183369	PROKKA_00951___195392	PROKKA_04807___221144	PROKKA_00118___222737	PROKKA_02782___260437	PROKKA_01937___243767
smc_1		Chromosome partition protein Smc	21	PROKKA_02167	PROKKA_00759___2275	PROKKA_04424___27129	PROKKA_00626___30081	PROKKA_03149___52257	PROKKA_02759___65517	PROKKA_01944___77400	PROKKA_04143___98556	PROKKA_03594___111522	PROKKA_00065___116265	PROKKA_01951___137877	PROKKA_01933___153081	chr_Ps542_01371	chr_Ps799_00887	PROKKA_02039___167901	PROKKA_01998___183258	PROKKA_00962___195425	PROKKA_04770___221033	PROKKA_00081___222626	PROKKA_00355___253156	PROKKA_02802___246362
group_1103		hypothetical protein	21	PROKKA_02191	PROKKA_00449___1345	PROKKA_04485___27312	PROKKA_00687___30264	PROKKA_03125___52185	PROKKA_02544___64872	PROKKA_02103___77877	PROKKA_04306___99045	PROKKA_03424___111012	PROKKA_04950___130923	PROKKA_02119___138381	PROKKA_01957___153153	chr_Ps542_01591	chr_Ps799_00724	PROKKA_01326___165762	PROKKA_02712___185400	PROKKA_00986___195497	PROKKA_02738___214937	PROKKA_02068___228587	PROKKA_02535___259696	PROKKA_02669___245963
group_1105		hypothetical protein	21	PROKKA_02209	PROKKA_00436___1306	PROKKA_04503___27366	PROKKA_00705___30318	PROKKA_03107___52131	PROKKA_02562___64926	PROKKA_02121___77931	PROKKA_04324___99099	PROKKA_03406___110958	PROKKA_04931___130866	PROKKA_02137___138435	PROKKA_01975___153207	chr_Ps542_02900	chr_Ps799_00706	PROKKA_01344___165816	PROKKA_02694___185346	PROKKA_01004___195551	PROKKA_02720___214883	PROKKA_02086___228641	PROKKA_04898___266785	PROKKA_02651___245909
group_1109		hypothetical protein	21	PROKKA_02305	PROKKA_01796___5386	PROKKA_03946___25695	PROKKA_03663___39192	PROKKA_01044___45942	PROKKA_00616___59088	PROKKA_03957___83439	PROKKA_01434___90429	PROKKA_01463___105129	PROKKA_03081___125315	PROKKA_04237___144735	PROKKA_04122___159648	chr_Ps542_00165	chr_Ps799_04753	PROKKA_03198___171378	PROKKA_00841___179787	PROKKA_04713___206678	PROKKA_04410___219953	PROKKA_05184___237935	PROKKA_03717___263242	PROKKA_03895___249643
map_2		Methionine aminopeptidase	21	PROKKA_02357	PROKKA_04157___12470	PROKKA_01240___17577	PROKKA_04311___41136	PROKKA_03669___53817	PROKKA_00108___57564	PROKKA_03140___80988	PROKKA_00607___87948	PROKKA_02281___107583	PROKKA_03860___127652	PROKKA_03428___142308	PROKKA_01473___151701	chr_Ps542_01103	chr_Ps799_04436	PROKKA_02375___168909	PROKKA_01664___182256	PROKKA_02472___199955	PROKKA_05031___221816	PROKKA_04491___235856	PROKKA_00012___252127	PROKKA_03121___247319
frr		Ribosome-recycling factor	21	PROKKA_02361	PROKKA_04161___12482	PROKKA_01236___17565	PROKKA_04315___41148	PROKKA_03665___53805	PROKKA_00104___57552	PROKKA_03136___80976	PROKKA_00603___87936	PROKKA_02285___107595	PROKKA_03864___127664	PROKKA_03424___142296	PROKKA_01477___151713	chr_Ps542_01107	chr_Ps799_04432	PROKKA_02371___168897	PROKKA_01668___182268	PROKKA_02468___199943	PROKKA_05035___221828	PROKKA_04487___235844	PROKKA_00016___252139	PROKKA_03117___247307
pcm		Protein-L-isoaspartate O-methyltransferase	21	PROKKA_02388	PROKKA_04188___12563	PROKKA_01209___17484	PROKKA_04342___41229	PROKKA_03638___53724	PROKKA_00076___57468	PROKKA_03108___80892	PROKKA_00576___87855	PROKKA_02312___107676	PROKKA_03894___127754	PROKKA_03397___142215	PROKKA_01504___151794	chr_Ps542_01134	chr_Ps799_04405	PROKKA_02343___168813	PROKKA_01695___182349	PROKKA_02441___199862	PROKKA_05062___221909	PROKKA_04460___235763	PROKKA_01712___257227	PROKKA_03090___247226
rpoS		RNA polymerase sigma factor RpoS	21	PROKKA_02392	PROKKA_04191___12572	PROKKA_01206___17475	PROKKA_04345___41238	PROKKA_03634___53712	PROKKA_00073___57459	PROKKA_03105___80883	PROKKA_00573___87846	PROKKA_02315___107685	PROKKA_03897___127763	PROKKA_03394___142206	PROKKA_01508___151806	chr_Ps542_01137	chr_Ps799_04402	PROKKA_02340___168804	PROKKA_01698___182358	PROKKA_02439___199856	PROKKA_05065___221918	PROKKA_04457___235754	PROKKA_01715___257236	PROKKA_03086___247214
hisP		Histidine transport ATP-binding protein HisP	21	PROKKA_02505	PROKKA_01256___3766	PROKKA_03022___22923	PROKKA_02693___36282	PROKKA_03525___53385	PROKKA_03141___66663	PROKKA_01761___76851	PROKKA_03955___97992	PROKKA_03783___112089	PROKKA_03962___127958	PROKKA_01762___137310	PROKKA_01621___152145	chr_Ps542_01185	chr_Ps799_01081	PROKKA_01005___164799	PROKKA_03032___186360	PROKKA_00167___193038	PROKKA_01710___211853	PROKKA_01374___226505	PROKKA_05087___267352	PROKKA_02972___246872
group_1133		Magnesium transporter MgtE	21	PROKKA_02522	PROKKA_02870___8609	PROKKA_03004___22869	PROKKA_02675___36228	PROKKA_03507___53331	PROKKA_03159___66717	PROKKA_01779___76905	PROKKA_03973___98046	PROKKA_03765___112035	PROKKA_03981___128015	PROKKA_01780___137364	PROKKA_01639___152199	chr_Ps542_01203	chr_Ps799_01063	PROKKA_01023___164853	PROKKA_03014___186306	PROKKA_00151___192990	PROKKA_01728___211907	PROKKA_01356___226451	PROKKA_02057___258262	PROKKA_02954___246818
kinA		Sporulation kinase A	21	PROKKA_02634	PROKKA_00149___445	PROKKA_02671___21870	PROKKA_00564___29895	PROKKA_01329___46797	PROKKA_00860___59820	PROKKA_03714___82710	PROKKA_01195___89712	PROKKA_01717___105891	PROKKA_01050___119220	PROKKA_03997___144015	PROKKA_03885___158937	chr_Ps542_04197	chr_Ps799_04992	PROKKA_02958___170658	PROKKA_01081___180507	PROKKA_00381___193680	PROKKA_04661___220706	PROKKA_04933___237182	PROKKA_01379___256228	PROKKA_03654___248918
pth		Peptidyl-tRNA hydrolase	21	PROKKA_02649	PROKKA_04007___12020	PROKKA_03186___23415	PROKKA_03470___38613	PROKKA_01354___46872	PROKKA_04393___70419	PROKKA_01125___74943	PROKKA_00384___87279	PROKKA_04427___114021	PROKKA_03374___126194	PROKKA_01121___135387	PROKKA_03853___158841	chr_Ps542_04219	chr_Ps799_01756	PROKKA_00385___162939	PROKKA_03651___188217	PROKKA_00359___193614	PROKKA_03167___216224	PROKKA_00325___223358	PROKKA_03407___262312	PROKKA_01064___241148
dapA_1		4-hydroxy-tetrahydrodipicolinate synthase	21	PROKKA_02888	PROKKA_02688___8063	PROKKA_00974___16779	PROKKA_04447___41544	PROKKA_02120___49170	PROKKA_00440___58560	PROKKA_02992___80544	PROKKA_00067___86328	PROKKA_02424___108012	PROKKA_00158___116544	PROKKA_03285___141879	PROKKA_03048___156426	chr_Ps542_02742	chr_Ps799_04293	PROKKA_02231___168477	PROKKA_01807___182685	PROKKA_01378___196673	PROKKA_05177___222254	PROKKA_04345___235418	PROKKA_04672___266107	PROKKA_01684___243008
yceD		hypothetical protein	21	PROKKA_02926	PROKKA_00695___2083	PROKKA_03070___23067	PROKKA_02741___36426	PROKKA_02082___49056	PROKKA_03075___66465	PROKKA_01695___76653	PROKKA_03887___97788	PROKKA_03849___112287	PROKKA_00290___116940	PROKKA_01696___137112	PROKKA_03104___156594	chr_Ps542_02565	chr_Ps799_01157	PROKKA_00938___164598	PROKKA_03099___186561	PROKKA_01416___196787	PROKKA_01643___211652	PROKKA_01441___226706	PROKKA_00083___252340	PROKKA_01645___242891
uspA2		hypothetical protein	21	PROKKA_02972	PROKKA_00188___562	PROKKA_03115___23202	PROKKA_02786___36561	PROKKA_02036___48918	PROKKA_03029___66327	PROKKA_01649___76515	PROKKA_03841___97650	PROKKA_03895___112425	PROKKA_00334___117072	PROKKA_01650___136974	PROKKA_03150___156732	chr_Ps542_02519	chr_Ps799_01203	PROKKA_00892___164460	PROKKA_03145___186699	PROKKA_02093___198818	PROKKA_01597___211514	PROKKA_01487___226844	PROKKA_05119___267448	PROKKA_01599___242753
cheV_1		Chemotaxis protein CheV	21	PROKKA_02978	PROKKA_00183___547	PROKKA_03120___23217	PROKKA_02791___36576	PROKKA_02031___48903	PROKKA_03024___66312	PROKKA_01644___76500	PROKKA_03836___97635	PROKKA_03900___112440	PROKKA_00339___117087	PROKKA_01645___136959	PROKKA_03156___156750	chr_Ps542_02625	chr_Ps799_01208	PROKKA_00887___164445	PROKKA_03150___186714	PROKKA_02087___198800	PROKKA_01592___211499	PROKKA_01492___226859	PROKKA_05124___267463	PROKKA_01593___242735
group_1169		Beta-ketodecanoyl-[acyl-carrier-protein] synthase	21	PROKKA_03001	PROKKA_01882___5644	PROKKA_03127___23238	PROKKA_02798___36597	PROKKA_02007___48831	PROKKA_03010___66270	PROKKA_01630___76458	PROKKA_03823___97596	PROKKA_03917___112491	PROKKA_00354___117132	PROKKA_01631___136917	PROKKA_03179___156819	chr_Ps542_02703	chr_Ps799_01224	PROKKA_00870___164394	PROKKA_03167___186765	PROKKA_02064___198731	PROKKA_01578___211457	PROKKA_01506___226901	PROKKA_03922___263857	PROKKA_01567___242657
fadD_2		Long-chain-fatty-acid--CoA ligase	21	PROKKA_03049	PROKKA_01909___5725	PROKKA_03231___23550	PROKKA_00958___31077	PROKKA_01964___48702	PROKKA_02948___66084	PROKKA_01568___76272	PROKKA_03761___97410	PROKKA_03980___112680	PROKKA_00489___117537	PROKKA_01571___136737	PROKKA_03230___156972	chr_Ps542_02633	chr_Ps799_01290	PROKKA_00808___164208	PROKKA_03229___186951	PROKKA_02015___198584	PROKKA_01515___211268	PROKKA_01569___227090	PROKKA_01995___258076	PROKKA_01517___242507
xerC_1		Tyrosine recombinase XerC	21	PROKKA_01394	PROKKA_01500___4498	PROKKA_01306___17775	PROKKA_02879___36840	PROKKA_00007___42831	PROKKA_03597___68031	PROKKA_00333___72567	PROKKA_02635___94032	PROKKA_00252___101496	PROKKA_01738___121284	PROKKA_00323___132993	PROKKA_00338___148296	chr_Ps542_04278	chr_Ps799_02530	PROKKA_04366___174882	PROKKA_04453___190623	PROKKA_02929___201326	PROKKA_00467___208124	PROKKA_00525___223958	PROKKA_03988___264055	PROKKA_00265___238751
livH_2		High-affinity branched-chain amino acid transport system permease protein LivH	21	PROKKA_03160	PROKKA_00228___682	PROKKA_03341___23880	PROKKA_01068___31407	PROKKA_01852___48366	PROKKA_02834___65742	PROKKA_01454___75930	PROKKA_03646___97065	PROKKA_04095___113025	PROKKA_00646___118008	PROKKA_01456___136392	PROKKA_03343___157311	chr_Ps542_02368	chr_Ps799_01405	PROKKA_00692___163860	PROKKA_03344___187296	PROKKA_01905___198254	PROKKA_01402___210929	PROKKA_01681___227426	PROKKA_01648___257035	PROKKA_01407___242177
group_1182	livF_2	High-affinity branched-chain amino acid transport ATP-binding protein LivF	21	PROKKA_03163	PROKKA_00225___673	PROKKA_03344___23889	PROKKA_01071___31416	PROKKA_01849___48357	PROKKA_02831___65733	PROKKA_01451___75921	PROKKA_03643___97056	PROKKA_04098___113034	PROKKA_00649___118017	PROKKA_01453___136383	PROKKA_03346___157320	chr_Ps542_02365	chr_Ps799_01408	PROKKA_00689___163851	PROKKA_03347___187305	PROKKA_01902___198245	PROKKA_01399___210920	PROKKA_01684___227435	PROKKA_01651___257044	PROKKA_01404___242168
tyrR_1		Transcriptional regulatory protein TyrR	21	PROKKA_03215	PROKKA_03500___10499	PROKKA_02278___20691	PROKKA_00397___29394	PROKKA_01813___48249	PROKKA_03449___67587	PROKKA_01398___75762	PROKKA_03584___96879	PROKKA_04169___113247	PROKKA_03699___127169	PROKKA_01393___136203	PROKKA_03393___157461	chr_Ps542_00989	chr_Ps799_01471	PROKKA_00645___163719	PROKKA_03391___187437	PROKKA_01864___198131	PROKKA_01355___210788	PROKKA_01728___227567	PROKKA_04562___265777	PROKKA_01366___242054
ppiC_2		Peptidyl-prolyl cis-trans isomerase C	21	PROKKA_03242	PROKKA_04488___13464	PROKKA_00997___16848	PROKKA_03119___37560	PROKKA_01787___48171	PROKKA_01895___62925	PROKKA_03283___81417	PROKKA_00751___88380	PROKKA_02140___107160	PROKKA_03796___127460	PROKKA_03569___142731	PROKKA_03420___157542	chr_Ps542_02433	chr_Ps799_03454	PROKKA_02515___169329	PROKKA_01524___181836	PROKKA_01838___198053	PROKKA_01056___209891	PROKKA_04632___236279	PROKKA_02181___258634	PROKKA_03233___247655
group_1190		putative transcriptional regulatory protein	21	PROKKA_03249	PROKKA_04287___12860	PROKKA_01002___16863	PROKKA_03114___37545	PROKKA_01780___48150	PROKKA_01889___62907	PROKKA_03289___81435	PROKKA_00757___88398	PROKKA_02134___107142	PROKKA_03788___127436	PROKKA_03575___142749	PROKKA_03427___157563	chr_Ps542_02427	chr_Ps799_03460	PROKKA_02521___169347	PROKKA_01518___181818	PROKKA_01831___198032	PROKKA_01062___209909	PROKKA_04638___236297	PROKKA_02177___258622	PROKKA_03240___247676
group_1197		Putative short-chain type dehydrogenase/reductase	21	PROKKA_03353	PROKKA_02324___6970	PROKKA_01072___17073	PROKKA_00182___28749	PROKKA_01656___47778	PROKKA_01782___62586	PROKKA_03396___81756	PROKKA_00870___88737	PROKKA_02033___106839	PROKKA_00653___118029	PROKKA_03676___143052	PROKKA_03542___157908	chr_Ps542_02212	chr_Ps799_03561	PROKKA_02639___169701	PROKKA_01400___181464	PROKKA_01730___197729	PROKKA_03395___216908	PROKKA_02773___230702	PROKKA_02941___260914	PROKKA_03341___247979
group_1199		putative signaling protein	21	PROKKA_03399	PROKKA_00076___226	PROKKA_00537___15468	PROKKA_00023___28272	PROKKA_01583___47559	PROKKA_01708___62364	PROKKA_03471___81981	PROKKA_00945___88962	PROKKA_01961___106623	PROKKA_00774___118392	PROKKA_03750___143274	PROKKA_03588___158046	chr_Ps542_00254	chr_Ps799_03636	PROKKA_02714___169926	PROKKA_01325___181239	PROKKA_01684___197591	PROKKA_03473___217142	PROKKA_02851___230936	PROKKA_04017___264142	PROKKA_03387___248117
group_1202		hypothetical protein	21	PROKKA_03444	PROKKA_01263___3787	PROKKA_00578___15591	PROKKA_00064___28395	PROKKA_01538___47424	PROKKA_01664___62232	PROKKA_03515___82113	PROKKA_00989___89094	PROKKA_01917___106491	PROKKA_00821___118533	PROKKA_03794___143406	PROKKA_03633___158181	chr_Ps542_02147	chr_Ps799_03679	PROKKA_02758___170058	PROKKA_01281___181107	PROKKA_02810___200969	PROKKA_03579___217460	PROKKA_02957___231254	PROKKA_00805___254506	PROKKA_03433___248255
group_1205		hypothetical protein	21	PROKKA_03459	PROKKA_01199___3595	PROKKA_00587___15618	PROKKA_00073___28422	PROKKA_01523___47379	PROKKA_01655___62205	PROKKA_03524___82140	PROKKA_01004___89139	PROKKA_01908___106464	PROKKA_00838___118584	PROKKA_03804___143436	PROKKA_03648___158226	chr_Ps542_02130	chr_Ps799_03688	PROKKA_02767___170085	PROKKA_01272___181080	PROKKA_02795___200924	PROKKA_03590___217493	PROKKA_02968___231287	PROKKA_00147___252532	PROKKA_03448___248300
iscR		HTH-type transcriptional regulator IscR	21	PROKKA_03524	PROKKA_03867___11600	PROKKA_02149___20304	PROKKA_02340___35223	PROKKA_01451___47163	PROKKA_01582___61986	PROKKA_03597___82359	PROKKA_01077___89358	PROKKA_01835___106245	PROKKA_00906___118788	PROKKA_03876___143652	PROKKA_03756___158550	chr_Ps542_03552	chr_Ps799_03760	PROKKA_02842___170310	PROKKA_01197___180855	PROKKA_00262___193323	PROKKA_03664___217715	PROKKA_03042___231509	PROKKA_03349___262138	PROKKA_03576___248684
nspC		Carboxynorspermidine/carboxyspermidine decarboxylase	21	PROKKA_03593	PROKKA_02838___8513	PROKKA_01183___17406	PROKKA_01838___33717	PROKKA_04056___54978	PROKKA_01510___61770	PROKKA_03670___82578	PROKKA_01151___89580	PROKKA_01761___106023	PROKKA_01007___119091	PROKKA_03953___143883	PROKKA_01103___150591	chr_Ps542_03477	chr_Ps799_03837	PROKKA_02914___170526	PROKKA_01125___180639	PROKKA_03575___203264	PROKKA_03737___217934	PROKKA_03115___231728	PROKKA_02431___259384	PROKKA_00990___240926
hisZ		ATP phosphoribosyltransferase regulatory subunit	21	PROKKA_03663	PROKKA_01674___5020	PROKKA_01681___18900	PROKKA_04622___42069	PROKKA_04457___56181	PROKKA_03992___69216	PROKKA_00726___73746	PROKKA_03027___95208	PROKKA_04816___115188	PROKKA_01342___120096	PROKKA_00716___134172	PROKKA_00697___149373	chr_Ps542_03039	chr_Ps799_02142	PROKKA_04761___176067	PROKKA_04057___189435	PROKKA_02233___199238	PROKKA_01155___210188	PROKKA_03869___233990	PROKKA_01001___255094	PROKKA_00639___239873
motA		Motility protein A	21	PROKKA_03679	PROKKA_01658___4972	PROKKA_01698___18951	PROKKA_04639___42120	PROKKA_04473___56229	PROKKA_03976___69168	PROKKA_00710___73698	PROKKA_03011___95160	PROKKA_04832___115236	PROKKA_01358___120144	PROKKA_00700___134124	PROKKA_00681___149325	chr_Ps542_03055	chr_Ps799_02158	PROKKA_04745___176019	PROKKA_04073___189483	PROKKA_02217___199190	PROKKA_01171___210236	PROKKA_03885___234038	PROKKA_01018___255145	PROKKA_00623___239825
parC		DNA topoisomerase 4 subunit A	21	PROKKA_03702	PROKKA_01635___4903	PROKKA_01721___19020	PROKKA_04662___42189	PROKKA_04496___56298	PROKKA_03953___69099	PROKKA_00687___73629	PROKKA_02988___95091	PROKKA_04855___115305	PROKKA_01385___120225	PROKKA_00677___134055	PROKKA_00658___149256	chr_Ps542_03079	chr_Ps799_02181	PROKKA_04722___175950	PROKKA_04096___189552	PROKKA_02194___199121	PROKKA_01194___210305	PROKKA_03908___234107	PROKKA_00932___254887	PROKKA_00600___239756
maeB		NADP-dependent malic enzyme	21	PROKKA_03767	PROKKA_01191___3571	PROKKA_01465___18252	PROKKA_03261___37986	PROKKA_04552___56466	PROKKA_03857___68811	PROKKA_00591___73341	PROKKA_02892___94803	PROKKA_04952___115596	PROKKA_01481___120513	PROKKA_00580___133764	PROKKA_00601___149085	chr_Ps542_03142	chr_Ps799_02274	PROKKA_04625___175659	PROKKA_04194___189846	PROKKA_04345___205574	PROKKA_04239___219440	PROKKA_04809___236810	PROKKA_01429___256378	PROKKA_00539___239573
ytnP_2		putative quorum-quenching lactonase YtnP	21	PROKKA_02311	PROKKA_01790___5368	PROKKA_03951___25710	PROKKA_03658___39177	PROKKA_01049___45957	PROKKA_00622___59106	PROKKA_03951___83421	PROKKA_01429___90414	PROKKA_01468___105144	PROKKA_03104___125384	PROKKA_04232___144720	PROKKA_04116___159630	chr_Ps542_00173	chr_Ps799_04758	PROKKA_03193___171363	PROKKA_00846___179802	PROKKA_04718___206693	PROKKA_04415___219968	PROKKA_05179___237920	PROKKA_03708___263215	PROKKA_03889___249625
betB		NAD/NADP-dependent betaine aldehyde dehydrogenase	21	PROKKA_03825	PROKKA_03066___9197	PROKKA_01518___18411	PROKKA_03314___38145	PROKKA_04610___56640	PROKKA_03798___68634	PROKKA_00532___73164	PROKKA_02832___94623	PROKKA_05011___115773	PROKKA_01541___120693	PROKKA_00521___133587	PROKKA_00543___148911	chr_Ps542_03202	chr_Ps799_02333	PROKKA_04567___175485	PROKKA_04252___190020	PROKKA_04403___205748	PROKKA_04301___219626	PROKKA_04747___236624	PROKKA_03936___263899	PROKKA_00482___239402
ahcY		Adenosylhomocysteinase	21	PROKKA_03859	PROKKA_03039___9116	PROKKA_01553___18516	PROKKA_03349___38250	PROKKA_04656___56778	PROKKA_03761___68523	PROKKA_00495___73053	PROKKA_02795___94512	PROKKA_05048___115884	PROKKA_01577___120801	PROKKA_00484___133476	PROKKA_00497___148773	chr_Ps542_03275	chr_Ps799_02370	PROKKA_04530___175374	PROKKA_04289___190131	PROKKA_04437___205850	PROKKA_04337___219734	PROKKA_04711___236516	PROKKA_01418___256345	PROKKA_00448___239300
mutS		DNA mismatch repair protein MutS	21	PROKKA_02394	PROKKA_04193___12578	PROKKA_01204___17469	PROKKA_04347___41244	PROKKA_03632___53706	PROKKA_00071___57453	PROKKA_03103___80877	PROKKA_00571___87840	PROKKA_02317___107691	PROKKA_03899___127769	PROKKA_03392___142200	PROKKA_01510___151812	chr_Ps542_01139	chr_Ps799_04400	PROKKA_02338___168798	PROKKA_01700___182364	PROKKA_02437___199850	PROKKA_05067___221924	PROKKA_04455___235748	PROKKA_04955___266956	PROKKA_03082___247202
pckA		Phosphoenolpyruvate carboxykinase [ATP]	21	PROKKA_03913	PROKKA_02998___8993	PROKKA_01601___18660	PROKKA_03397___38394	PROKKA_04710___56940	PROKKA_03707___68361	PROKKA_00442___72894	PROKKA_02741___94350	PROKKA_05102___116046	PROKKA_01629___120957	PROKKA_00430___133314	PROKKA_00443___148611	chr_Ps542_03321	chr_Ps799_02424	PROKKA_04476___175212	PROKKA_04343___190293	PROKKA_04612___206375	PROKKA_04391___219896	PROKKA_04657___236354	PROKKA_03772___263407	PROKKA_00370___239066
ompR_3		Transcriptional regulatory protein OmpR	21	PROKKA_03922	PROKKA_02990___8969	PROKKA_01610___18687	PROKKA_03406___38421	PROKKA_04719___56967	PROKKA_03698___68334	PROKKA_00433___72867	PROKKA_02732___94323	PROKKA_00155___101205	PROKKA_01638___120984	PROKKA_00421___133287	PROKKA_00434___148584	chr_Ps542_03330	chr_Ps799_02433	PROKKA_04467___175185	PROKKA_04352___190320	PROKKA_04621___206402	PROKKA_04400___219923	PROKKA_04648___236327	PROKKA_02349___259138	PROKKA_00361___239039
rpsA_2		30S ribosomal protein S1	21	PROKKA_03923	PROKKA_02989___8966	PROKKA_01611___18690	PROKKA_03407___38424	PROKKA_04720___56970	PROKKA_03697___68331	PROKKA_00432___72864	PROKKA_02731___94320	PROKKA_00156___101208	PROKKA_01639___120987	PROKKA_00420___133284	PROKKA_00433___148581	chr_Ps542_03331	chr_Ps799_02434	PROKKA_04466___175182	PROKKA_04353___190323	PROKKA_04622___206405	PROKKA_04401___219926	PROKKA_04647___236324	PROKKA_02350___259141	PROKKA_00360___239036
argA		Amino-acid acetyltransferase	21	PROKKA_03927	PROKKA_02985___8954	PROKKA_01615___18702	PROKKA_03411___38436	PROKKA_04724___56982	PROKKA_03693___68319	PROKKA_00428___72852	PROKKA_02727___94308	PROKKA_00160___101220	PROKKA_01643___120999	PROKKA_00416___133272	PROKKA_00429___148569	chr_Ps542_03335	chr_Ps799_02438	PROKKA_04462___175170	PROKKA_04357___190335	PROKKA_04626___206417	PROKKA_00375___207848	PROKKA_00433___223682	PROKKA_02354___259153	PROKKA_00356___239024
zapA		Cell division protein ZapA	21	PROKKA_03959	PROKKA_01446___4336	PROKKA_01648___18801	PROKKA_03444___38535	PROKKA_04756___57078	PROKKA_03661___68223	PROKKA_00397___72759	PROKKA_02695___94212	PROKKA_00192___101316	PROKKA_01677___121101	PROKKA_00384___133176	PROKKA_00397___148473	chr_Ps542_04337	chr_Ps799_02470	PROKKA_04430___175074	PROKKA_04389___190431	PROKKA_00424___193809	PROKKA_00407___207944	PROKKA_00465___223778	PROKKA_01330___256081	PROKKA_00324___238928
group_1258		hypothetical protein	21	PROKKA_04059	PROKKA_04085___12254	PROKKA_02623___21726	PROKKA_02986___37161	PROKKA_00921___45573	PROKKA_01311___61173	PROKKA_04162___84054	PROKKA_01637___91038	PROKKA_01259___104517	PROKKA_02791___124445	PROKKA_04439___145341	PROKKA_04245___160017	chr_Ps542_04657	chr_Ps799_03366	PROKKA_03400___171984	PROKKA_00639___179181	PROKKA_03291___202412	PROKKA_02086___212981	PROKKA_01952___228239	PROKKA_01055___255256	PROKKA_04018___250012
trpD_2		Anthranilate phosphoribosyltransferase	21	PROKKA_04062	PROKKA_03792___11375	PROKKA_02626___21735	PROKKA_02989___37170	PROKKA_00918___45564	PROKKA_01314___61182	PROKKA_04165___84063	PROKKA_01640___91047	PROKKA_01256___104508	PROKKA_02788___124436	PROKKA_04442___145350	PROKKA_04248___160026	chr_Ps542_04654	chr_Ps799_03363	PROKKA_03403___171993	PROKKA_00636___179172	PROKKA_03288___202403	PROKKA_02089___212990	PROKKA_01955___228248	PROKKA_01052___255247	PROKKA_04021___250021
asnB		Asparagine synthetase [glutamine-hydrolyzing] 1	21	PROKKA_02459	PROKKA_04538___13614	PROKKA_00934___16659	PROKKA_04407___41424	PROKKA_03570___53520	PROKKA_00393___58419	PROKKA_03039___80685	PROKKA_00510___87657	PROKKA_02378___107874	PROKKA_00210___116700	PROKKA_03331___142017	PROKKA_01576___152010	chr_Ps542_02714	chr_Ps799_04339	PROKKA_02277___168615	PROKKA_01761___182547	PROKKA_03131___201932	PROKKA_05131___222116	PROKKA_04391___235556	PROKKA_01774___257413	PROKKA_03017___247007
tsaD		tRNA N6-adenosine threonylcarbamoyltransferase	21	PROKKA_04086	PROKKA_03828___11483	PROKKA_02112___20193	PROKKA_03096___37491	PROKKA_00894___45492	PROKKA_01349___61287	PROKKA_04200___84168	PROKKA_01674___91149	PROKKA_01222___104406	PROKKA_02757___124343	PROKKA_04476___145452	PROKKA_04272___160098	chr_Ps542_04624	chr_Ps799_03329	PROKKA_03437___172095	PROKKA_00602___179070	PROKKA_03264___202331	PROKKA_01913___212462	PROKKA_01100___225683	PROKKA_02923___260860	PROKKA_04105___250273
dmdC_3		3-methylmercaptopropionyl-CoA dehydrogenase	21	PROKKA_04130	PROKKA_02513___7538	PROKKA_04286___26715	PROKKA_04120___40563	PROKKA_00826___45288	PROKKA_00931___60033	PROKKA_04284___84420	PROKKA_01713___91266	PROKKA_01177___104271	PROKKA_02721___124235	PROKKA_04515___145569	PROKKA_04323___160251	chr_Ps542_04585	chr_Ps799_03286	PROKKA_03488___172248	PROKKA_00551___178917	PROKKA_02867___201140	PROKKA_00198___207317	PROKKA_03945___234218	PROKKA_01859___257668	PROKKA_04162___250444
bioB		Biotin synthase	21	PROKKA_04137	PROKKA_02520___7559	PROKKA_04279___26694	PROKKA_04127___40584	PROKKA_00819___45267	PROKKA_00938___60054	PROKKA_04291___84441	PROKKA_01720___91287	PROKKA_01170___104250	PROKKA_02714___124214	PROKKA_04522___145590	PROKKA_04330___160272	chr_Ps542_04578	chr_Ps799_03279	PROKKA_03495___172269	PROKKA_00544___178896	PROKKA_02874___201161	PROKKA_00191___207296	PROKKA_03952___234239	PROKKA_01767___257392	PROKKA_04169___250465
glcB_2		Malate synthase G	21	PROKKA_04145	PROKKA_01542___4624	PROKKA_04271___26670	PROKKA_04135___40608	PROKKA_00811___45243	PROKKA_00946___60078	PROKKA_04299___84465	PROKKA_01728___91311	PROKKA_01162___104226	PROKKA_02706___124190	PROKKA_04530___145614	PROKKA_04338___160296	chr_Ps542_04569	chr_Ps799_03271	PROKKA_03503___172293	PROKKA_00536___178872	PROKKA_02882___201185	PROKKA_00183___207272	PROKKA_03960___234263	PROKKA_03390___262261	PROKKA_04177___250489
fdhA		Glutathione-independent formaldehyde dehydrogenase	21	PROKKA_04169	PROKKA_01560___4678	PROKKA_04247___26598	PROKKA_04159___40680	PROKKA_00790___45180	PROKKA_00976___60168	PROKKA_04329___84555	PROKKA_01758___91401	PROKKA_01130___104130	PROKKA_02677___124103	PROKKA_04560___145704	PROKKA_04361___160365	chr_Ps542_04540	chr_Ps799_03241	PROKKA_03533___172383	PROKKA_00506___178782	PROKKA_02905___201254	PROKKA_00153___207182	PROKKA_03990___234353	PROKKA_03358___262165	PROKKA_04204___250570
purU_3		Formyltetrahydrofolate deformylase	21	PROKKA_04170	PROKKA_01561___4681	PROKKA_04246___26595	PROKKA_04160___40683	PROKKA_00789___45177	PROKKA_00977___60171	PROKKA_04330___84558	PROKKA_01759___91404	PROKKA_01129___104127	PROKKA_02676___124100	PROKKA_04561___145707	PROKKA_04362___160368	chr_Ps542_04539	chr_Ps799_03240	PROKKA_03534___172386	PROKKA_00505___178779	PROKKA_02906___201257	PROKKA_00152___207179	PROKKA_03991___234356	PROKKA_05055___267256	PROKKA_04205___250573
group_1272		hypothetical protein	21	PROKKA_04194	PROKKA_03951___11852	PROKKA_04220___26517	PROKKA_04186___40761	PROKKA_00764___45102	PROKKA_01011___60273	PROKKA_04364___84660	PROKKA_01795___91512	PROKKA_01095___104025	PROKKA_02647___124013	PROKKA_04594___145806	PROKKA_04387___160443	chr_Ps542_04510	chr_Ps799_03207	PROKKA_03562___172470	PROKKA_00477___178695	PROKKA_04571___206252	PROKKA_00125___207098	PROKKA_04018___234437	PROKKA_00703___254200	PROKKA_04230___250648
group_1273		hypothetical protein	21	PROKKA_04198	PROKKA_03947___11840	PROKKA_04216___26505	PROKKA_04190___40773	PROKKA_00760___45090	PROKKA_01015___60285	PROKKA_04368___84672	PROKKA_01799___91524	PROKKA_01091___104013	PROKKA_02643___124001	PROKKA_04598___145818	PROKKA_04391___160455	chr_Ps542_04506	chr_Ps799_03203	PROKKA_03566___172482	PROKKA_00473___178683	PROKKA_04567___206240	PROKKA_00121___207086	PROKKA_04022___234449	PROKKA_00707___254212	PROKKA_04234___250660
trmB		tRNA (guanine-N(7)-)-methyltransferase	21	PROKKA_04208	PROKKA_03941___11822	PROKKA_04210___26487	PROKKA_04196___40791	PROKKA_00750___45060	PROKKA_01026___60318	PROKKA_04379___84705	PROKKA_01810___91557	PROKKA_01080___103980	PROKKA_02634___123974	PROKKA_04609___145851	PROKKA_04401___160485	chr_Ps542_04499	chr_Ps799_03192	PROKKA_03577___172515	PROKKA_00462___178650	PROKKA_00865___195134	PROKKA_00110___207053	PROKKA_04033___234482	PROKKA_00714___254233	PROKKA_04244___250690
coaD		Phosphopantetheine adenylyltransferase	21	PROKKA_04233	PROKKA_03922___11765	PROKKA_04190___26427	PROKKA_04216___40851	PROKKA_00725___44985	PROKKA_01046___60378	PROKKA_04399___84765	PROKKA_01830___91617	PROKKA_01061___103923	PROKKA_02616___123920	PROKKA_04629___145911	PROKKA_04426___160560	chr_Ps542_04481	chr_Ps799_03173	PROKKA_03597___172575	PROKKA_00442___178590	PROKKA_00840___195059	PROKKA_00090___206993	PROKKA_04053___234542	PROKKA_00940___254911	PROKKA_04269___250765
ilvD		Dihydroxy-acid dehydratase	21	PROKKA_04247	PROKKA_03912___11735	PROKKA_04177___26388	PROKKA_04229___40890	PROKKA_00702___44916	PROKKA_01071___60453	PROKKA_04424___84840	PROKKA_01868___91731	PROKKA_01036___103848	PROKKA_02553___123731	PROKKA_04654___145986	PROKKA_04440___160602	chr_Ps542_04444	chr_Ps799_03148	PROKKA_03622___172650	PROKKA_00417___178515	PROKKA_00826___195017	PROKKA_00077___206954	PROKKA_04066___234581	PROKKA_03568___262795	PROKKA_04283___250807
thyA		Thymidylate synthase	21	PROKKA_04255	PROKKA_03902___11705	PROKKA_04168___26361	PROKKA_04238___40917	PROKKA_00692___44886	PROKKA_01079___60477	PROKKA_04432___84864	PROKKA_01876___91755	PROKKA_01028___103824	PROKKA_02543___123701	PROKKA_04662___146010	PROKKA_04448___160626	chr_Ps542_04431	chr_Ps799_03140	PROKKA_03632___172680	PROKKA_00407___178485	PROKKA_00818___194993	PROKKA_00065___206918	PROKKA_04078___234617	PROKKA_04027___264172	PROKKA_04291___250831
group_1283		putative Fe(2 )-trafficking protein	21	PROKKA_04308	PROKKA_04136___12407	PROKKA_04121___26220	PROKKA_04285___41058	PROKKA_00625___44685	PROKKA_01127___60621	PROKKA_04480___85008	PROKKA_01925___91902	PROKKA_00980___103680	PROKKA_02496___123560	PROKKA_04709___146151	PROKKA_04495___160767	chr_Ps542_04387	chr_Ps799_03092	PROKKA_03679___172821	PROKKA_00360___178344	PROKKA_00734___194741	PROKKA_00017___206774	PROKKA_04126___234761	PROKKA_00438___253405	PROKKA_04338___250972
group_1288		Oxaloacetate decarboxylase	21	PROKKA_04490	PROKKA_01840___5518	PROKKA_03753___25116	PROKKA_04566___41901	PROKKA_04405___56025	PROKKA_04053___69399	PROKKA_00787___73929	PROKKA_03088___95391	PROKKA_04755___115005	PROKKA_01295___119955	PROKKA_00777___134355	PROKKA_00748___149526	chr_Ps542_00491	chr_Ps799_02081	PROKKA_00040___161904	PROKKA_03996___189252	PROKKA_02284___199391	PROKKA_02836___215231	PROKKA_03807___233804	PROKKA_02441___259414	PROKKA_00690___240026
cheR2_2		Chemotaxis protein methyltransferase Cher2	21	PROKKA_04661	PROKKA_01121___3361	PROKKA_02258___20631	PROKKA_02919___36960	PROKKA_02218___49464	PROKKA_02646___65178	PROKKA_01831___77061	PROKKA_04031___98220	PROKKA_03706___111858	PROKKA_04053___128232	PROKKA_01838___137538	PROKKA_02952___156138	chr_Ps542_01238	chr_Ps799_00999	PROKKA_02157___168255	PROKKA_01880___182904	PROKKA_02821___201002	PROKKA_05214___222365	PROKKA_04308___235307	PROKKA_04703___266200	PROKKA_02905___246671
gyrA		DNA gyrase subunit A	21	PROKKA_02032	PROKKA_01119___3355	PROKKA_01835___19362	PROKKA_02013___34242	PROKKA_03295___52695	PROKKA_02784___65592	PROKKA_01969___77475	PROKKA_04168___98631	PROKKA_03569___111447	PROKKA_04273___128892	PROKKA_01976___137952	PROKKA_01796___152670	chr_Ps542_01439	chr_Ps799_00862	PROKKA_01192___165360	PROKKA_02846___185802	PROKKA_03055___201704	PROKKA_01895___212408	PROKKA_01189___225950	PROKKA_02500___259591	PROKKA_01873___243575
recJ		Single-stranded-DNA-specific exonuclease RecJ	21	PROKKA_03453	PROKKA_01198___3592	PROKKA_00586___15615	PROKKA_00072___28419	PROKKA_01529___47397	PROKKA_01656___62208	PROKKA_03523___82137	PROKKA_01003___89136	PROKKA_01909___106467	PROKKA_00837___118581	PROKKA_03803___143433	PROKKA_03642___158208	chr_Ps542_02131	chr_Ps799_03687	PROKKA_02766___170082	PROKKA_01273___181083	PROKKA_02801___200942	PROKKA_03589___217490	PROKKA_02967___231284	PROKKA_00146___252529	PROKKA_03442___248282
group_135		Dihydrolipoyllysine-residue acetyltransferase component of pyruvate dehydrogenase complex	21	PROKKA_03728	PROKKA_01608___4822	PROKKA_01399___18054	PROKKA_03195___37788	PROKKA_04522___56376	PROKKA_03927___69021	PROKKA_00661___73551	PROKKA_02962___95013	PROKKA_04881___115383	PROKKA_01411___120303	PROKKA_00651___133977	PROKKA_00632___149178	chr_Ps542_03111	chr_Ps799_02207	PROKKA_04689___175851	PROKKA_04129___189651	PROKKA_04313___205478	PROKKA_04175___219248	PROKKA_04874___237005	PROKKA_05077___267322	PROKKA_00574___239678
group_136		hypothetical protein	21	PROKKA_03816	PROKKA_03081___9242	PROKKA_01509___18384	PROKKA_03305___38118	PROKKA_04601___56613	PROKKA_03809___68667	PROKKA_00543___73197	PROKKA_02843___94656	PROKKA_05000___115740	PROKKA_01528___120654	PROKKA_00532___133620	PROKKA_00552___148938	chr_Ps542_03192	chr_Ps799_02322	PROKKA_04578___175518	PROKKA_04241___189987	PROKKA_04394___205721	PROKKA_04291___219596	PROKKA_04757___236654	PROKKA_03926___263869	PROKKA_00491___239429
tgpA_1		Protein-glutamine gamma-glutamyltransferase	21	PROKKA_04458	PROKKA_01862___5584	PROKKA_03784___25209	PROKKA_04597___41994	PROKKA_04438___56124	PROKKA_04022___69306	PROKKA_00756___73836	PROKKA_03057___95298	PROKKA_04786___115098	PROKKA_01320___120030	PROKKA_00746___134262	PROKKA_00716___149430	chr_Ps542_00468	chr_Ps799_02112	PROKKA_00009___161811	PROKKA_04027___189345	PROKKA_02252___199295	PROKKA_02805___215138	PROKKA_03838___233897	PROKKA_01827___257572	PROKKA_00658___239930
prpC		2-methylcitrate synthase	21	PROKKA_00192	PROKKA_03521___10562	PROKKA_01908___19581	PROKKA_02501___35706	PROKKA_02610___50640	PROKKA_02029___63327	PROKKA_02583___79317	PROKKA_04785___100482	PROKKA_02896___109428	PROKKA_04430___129363	PROKKA_02704___140136	PROKKA_02458___154656	chr_Ps542_01990	chr_Ps799_00241	PROKKA_01784___167136	PROKKA_02253___184023	PROKKA_03889___204206	PROKKA_02273___213542	PROKKA_02532___229979	PROKKA_03229___261778	PROKKA_02123___244325
acdA_1		Acyl-CoA dehydrogenase	21	PROKKA_00052	PROKKA_00272___814	PROKKA_00171___14370	PROKKA_01740___33423	PROKKA_02471___50223	PROKKA_01979___63177	PROKKA_02633___79467	PROKKA_04834___100629	PROKKA_02846___109278	PROKKA_04384___129225	PROKKA_02753___140283	PROKKA_02599___155079	chr_Ps542_02033	chr_Ps799_00191	PROKKA_01833___167283	PROKKA_02204___183876	PROKKA_03771___203852	PROKKA_02229___213410	PROKKA_02576___230111	PROKKA_03898___263785	PROKKA_02072___244172
cysH		Phosphoadenosine phosphosulfate reductase	21	PROKKA_00102	PROKKA_01276___3826	PROKKA_01899___19554	PROKKA_02510___35733	PROKKA_02520___50370	PROKKA_02014___63282	PROKKA_02598___79362	PROKKA_04800___100527	PROKKA_02881___109383	PROKKA_04415___129318	PROKKA_02719___140181	PROKKA_02549___154929	chr_Ps542_02005	chr_Ps799_00226	PROKKA_01799___167181	PROKKA_02238___183978	PROKKA_03801___203942	PROKKA_02258___213497	PROKKA_02547___230024	PROKKA_03214___261733	PROKKA_02590___245726
thrH		Phosphoserine phosphatase ThrH	21	PROKKA_00103	PROKKA_01277___3829	PROKKA_01900___19557	PROKKA_02509___35730	PROKKA_02521___50373	PROKKA_02015___63285	PROKKA_02597___79359	PROKKA_04799___100524	PROKKA_02882___109386	PROKKA_04416___129321	PROKKA_02718___140178	PROKKA_02548___154926	chr_Ps542_02004	chr_Ps799_00227	PROKKA_01798___167178	PROKKA_02239___183981	PROKKA_03802___203945	PROKKA_02259___213500	PROKKA_02546___230021	PROKKA_03215___261736	PROKKA_02589___245723
group_1509		hypothetical protein	21	PROKKA_00142	PROKKA_00550___1648	PROKKA_02070___20067	PROKKA_01476___32631	PROKKA_02558___50484	PROKKA_00318___58194	PROKKA_02760___79848	PROKKA_00196___86715	PROKKA_02659___108717	PROKKA_00042___116196	PROKKA_03047___141165	PROKKA_02508___154806	chr_Ps542_02922	chr_Ps799_04062	PROKKA_01976___167712	PROKKA_02061___183447	PROKKA_03841___204062	PROKKA_04962___221609	PROKKA_00273___223202	PROKKA_02770___260401	PROKKA_01962___243842
group_1512		hypothetical protein	21	PROKKA_00154	PROKKA_02662___7985	PROKKA_00160___14337	PROKKA_01729___33390	PROKKA_02571___50523	PROKKA_02440___64560	PROKKA_02170___78078	PROKKA_04368___99231	PROKKA_03360___110820	PROKKA_04886___130731	PROKKA_02183___138573	PROKKA_02496___154770	chr_Ps542_01949	chr_Ps799_00660	PROKKA_01388___165948	PROKKA_02650___185214	PROKKA_03851___204092	PROKKA_02676___214751	PROKKA_02130___228773	PROKKA_00114___252433	PROKKA_02085___244211
group_1513		hypothetical protein	21	PROKKA_00155	PROKKA_02661___7982	PROKKA_00159___14334	PROKKA_01728___33387	PROKKA_02572___50526	PROKKA_02439___64557	PROKKA_02171___78081	PROKKA_04369___99234	PROKKA_03359___110817	PROKKA_04885___130728	PROKKA_02184___138576	PROKKA_02495___154767	chr_Ps542_01948	chr_Ps799_00659	PROKKA_01389___165951	PROKKA_02649___185211	PROKKA_03852___204095	PROKKA_02675___214748	PROKKA_02131___228776	PROKKA_00113___252430	PROKKA_02086___244214
lon_3		Lon protease	21	PROKKA_00163	PROKKA_02653___7958	PROKKA_00151___14310	PROKKA_01720___33363	PROKKA_02580___50550	PROKKA_02431___64533	PROKKA_02179___78105	PROKKA_04377___99258	PROKKA_03351___110793	PROKKA_04824___130545	PROKKA_02248___138768	PROKKA_02487___154743	chr_Ps542_01940	chr_Ps799_00651	PROKKA_01397___165975	PROKKA_02641___185187	PROKKA_03860___204119	PROKKA_02667___214724	PROKKA_02139___228800	PROKKA_00040___252211	PROKKA_02094___244238
fabG_5		3-oxoacyl-[acyl-carrier-protein] reductase FabG	21	PROKKA_00185	PROKKA_01151___3451	PROKKA_00129___14244	PROKKA_01698___33297	PROKKA_02603___50619	PROKKA_02409___64467	PROKKA_02201___78171	PROKKA_04399___99324	PROKKA_03329___110727	PROKKA_04804___130485	PROKKA_02270___138834	PROKKA_02465___154677	chr_Ps542_01919	chr_Ps799_00629	PROKKA_01419___166041	PROKKA_02619___185121	PROKKA_03882___204185	PROKKA_02645___214658	PROKKA_02161___228866	PROKKA_05034___267193	PROKKA_02116___244304
dnaX		DNA polymerase III subunit tau	21	PROKKA_00659	PROKKA_00465___1393	PROKKA_04468___27261	PROKKA_00670___30213	PROKKA_03069___52017	PROKKA_02523___64809	PROKKA_02082___77814	PROKKA_04285___98982	PROKKA_03445___111075	PROKKA_04971___130986	PROKKA_02098___138318	PROKKA_02014___153324	chr_Ps542_01569	chr_Ps799_00745	PROKKA_01305___165699	PROKKA_02733___185463	PROKKA_01041___195662	PROKKA_00786___209081	PROKKA_00717___224534	PROKKA_00957___254962	PROKKA_02694___246038
slyD		FKBP-type peptidyl-prolyl cis-trans isomerase SlyD	21	PROKKA_00423	PROKKA_01052___3154	PROKKA_02200___20457	PROKKA_02431___35496	PROKKA_01276___46638	PROKKA_00805___59655	PROKKA_03769___82875	PROKKA_01250___89877	PROKKA_01662___105726	PROKKA_03224___125744	PROKKA_04052___144180	PROKKA_03940___159102	chr_Ps542_04144	chr_Ps799_04937	PROKKA_03013___170823	PROKKA_01026___180342	PROKKA_00476___193965	PROKKA_04605___220538	PROKKA_04989___237350	PROKKA_03278___261925	PROKKA_03709___249083
gpx2		Hydroperoxy fatty acid reductase gpx2	21	PROKKA_00424	PROKKA_01051___3151	PROKKA_02199___20454	PROKKA_02430___35493	PROKKA_01277___46641	PROKKA_00806___59658	PROKKA_03768___82872	PROKKA_01249___89874	PROKKA_01663___105729	PROKKA_03225___125747	PROKKA_04051___144177	PROKKA_03939___159099	chr_Ps542_04145	chr_Ps799_04938	PROKKA_03012___170820	PROKKA_01027___180345	PROKKA_00475___193962	PROKKA_04606___220541	PROKKA_04988___237347	PROKKA_03279___261928	PROKKA_03708___249080
icd_2		Isocitrate dehydrogenase [NADP]	21	PROKKA_00494	PROKKA_02529___7586	PROKKA_00066___14055	PROKKA_01635___33108	PROKKA_02901___51513	PROKKA_02270___64050	PROKKA_02341___78591	PROKKA_04545___99762	PROKKA_03182___110286	PROKKA_04603___129882	PROKKA_02416___139272	PROKKA_02182___153828	chr_Ps542_01756	chr_Ps799_00481	PROKKA_01560___166464	PROKKA_02478___184698	PROKKA_04248___205283	PROKKA_02503___214232	PROKKA_02303___229292	PROKKA_04790___266461	PROKKA_02440___245276
mnmA		tRNA-specific 2-thiouridylase MnmA	21	PROKKA_00496	PROKKA_00300___898	PROKKA_00068___14061	PROKKA_01637___33114	PROKKA_02903___51519	PROKKA_02272___64056	PROKKA_02339___78585	PROKKA_04543___99756	PROKKA_03184___110292	PROKKA_04596___129861	PROKKA_02414___139266	PROKKA_02180___153822	chr_Ps542_01754	chr_Ps799_00483	PROKKA_01558___166458	PROKKA_02480___184704	PROKKA_04250___205289	PROKKA_02505___214238	PROKKA_02301___229286	PROKKA_04788___266455	PROKKA_02442___245282
roxA		50S ribosomal protein L16 arginine hydroxylase	21	PROKKA_00500	PROKKA_00304___910	PROKKA_00072___14073	PROKKA_01641___33126	PROKKA_02907___51531	PROKKA_02276___64068	PROKKA_02335___78573	PROKKA_04539___99744	PROKKA_03188___110304	PROKKA_04592___129849	PROKKA_02410___139254	PROKKA_02176___153810	chr_Ps542_01750	chr_Ps799_00487	PROKKA_01554___166446	PROKKA_02484___184716	PROKKA_04254___205301	PROKKA_02509___214250	PROKKA_02297___229274	PROKKA_04784___266443	PROKKA_02446___245294
yjcF		putative N-acetyltransferase YjcF	21	PROKKA_00501	PROKKA_00305___913	PROKKA_00073___14076	PROKKA_01642___33129	PROKKA_02908___51534	PROKKA_02277___64071	PROKKA_02334___78570	PROKKA_04538___99741	PROKKA_03189___110307	PROKKA_04591___129846	PROKKA_02409___139251	PROKKA_02175___153807	chr_Ps542_01749	chr_Ps799_00488	PROKKA_01553___166443	PROKKA_02485___184719	PROKKA_04255___205304	PROKKA_02510___214253	PROKKA_02296___229271	PROKKA_04783___266440	PROKKA_02447___245297
nuoK		NADH-quinone oxidoreductase subunit K	21	PROKKA_00518	PROKKA_00318___952	PROKKA_00088___14121	PROKKA_01657___33174	PROKKA_02925___51585	PROKKA_02292___64116	PROKKA_02319___78525	PROKKA_04522___99693	PROKKA_03205___110355	PROKKA_04576___129801	PROKKA_02393___139203	PROKKA_02158___153756	chr_Ps542_01736	chr_Ps799_00505	PROKKA_01537___166395	PROKKA_02501___184767	PROKKA_04272___205355	PROKKA_02526___214301	PROKKA_02280___229223	PROKKA_03655___263056	PROKKA_02464___245348
pcpR		PCP degradation transcriptional activation protein	21	PROKKA_00538	PROKKA_00336___1006	PROKKA_04356___26925	PROKKA_02278___35037	PROKKA_02945___51645	PROKKA_02311___64173	PROKKA_02299___78465	PROKKA_04503___99636	PROKKA_03224___110412	PROKKA_04556___129741	PROKKA_02374___139146	PROKKA_02138___153696	chr_Ps542_01716	chr_Ps799_00524	PROKKA_01518___166338	PROKKA_02520___184824	PROKKA_03526___203117	PROKKA_02545___214358	PROKKA_02261___229166	PROKKA_02371___259204	PROKKA_02485___245411
hexR_2		HTH-type transcriptional regulator HexR	21	PROKKA_00767	PROKKA_01367___4099	PROKKA_04634___27759	PROKKA_04747___42444	PROKKA_00404___44022	PROKKA_04470___70650	PROKKA_04724___85740	PROKKA_02173___92646	PROKKA_00729___102927	PROKKA_02240___122790	PROKKA_04957___146895	PROKKA_04717___161433	chr_Ps542_03639	chr_Ps799_02993	PROKKA_03909___173511	PROKKA_00130___177654	PROKKA_00585___194292	PROKKA_03812___218159	PROKKA_03459___232760	PROKKA_03507___262612	PROKKA_04573___251677
mnmG		tRNA uridine 5-carboxymethylaminomethyl modification enzyme MnmG	21	PROKKA_00881	PROKKA_03198___9593	PROKKA_04750___28107	PROKKA_04858___42777	PROKKA_00271___43623	PROKKA_04573___70959	PROKKA_04848___86112	PROKKA_02298___93021	PROKKA_00584___102492	PROKKA_02073___122289	PROKKA_05081___147267	PROKKA_04829___161769	chr_Ps542_03748	chr_Ps799_02868	PROKKA_04034___173886	PROKKA_00006___177282	PROKKA_01464___196931	PROKKA_03953___218582	PROKKA_03318___232337	PROKKA_04058___264265	PROKKA_04706___252076
scoB		putative succinyl-CoA:3-ketoacid coenzyme A transferase subunit B	21	PROKKA_00884	PROKKA_00618___1852	PROKKA_01796___19245	PROKKA_02118___34557	PROKKA_03989___54777	PROKKA_03258___67014	PROKKA_01205___75183	PROKKA_00304___87039	PROKKA_04347___113781	PROKKA_03453___126431	PROKKA_01201___135627	PROKKA_01175___150807	chr_Ps542_03882	chr_Ps799_01676	PROKKA_00465___163179	PROKKA_03571___187977	PROKKA_03653___203498	PROKKA_03247___216464	PROKKA_00405___223598	PROKKA_04168___264595	PROKKA_01154___241418
yadH_1		Inner membrane transport permease YadH	21	PROKKA_00963	PROKKA_02715___8144	PROKKA_02398___21051	PROKKA_00277___29034	PROKKA_03891___54483	PROKKA_03314___67182	PROKKA_01263___75357	PROKKA_03463___96516	PROKKA_04290___113610	PROKKA_03568___126776	PROKKA_01272___135840	PROKKA_01244___151014	chr_Ps542_00886	chr_Ps799_01606	PROKKA_00523___163353	PROKKA_03513___187803	PROKKA_02685___200594	PROKKA_01234___210425	PROKKA_01849___227930	PROKKA_04599___265888	PROKKA_01236___241664
gmhA_2		Phosphoheptose isomerase	21	PROKKA_00972	PROKKA_02720___8159	PROKKA_02393___21036	PROKKA_00282___29049	PROKKA_03882___54456	PROKKA_03319___67197	PROKKA_01268___75372	PROKKA_03468___96531	PROKKA_04285___113595	PROKKA_03573___126791	PROKKA_01277___135855	PROKKA_01253___151041	chr_Ps542_00894	chr_Ps799_01601	PROKKA_00528___163368	PROKKA_03508___187788	PROKKA_02676___200567	PROKKA_01239___210440	PROKKA_01844___227915	PROKKA_04606___265909	PROKKA_01245___241691
apeB		putative M18 family aminopeptidase 2	21	PROKKA_00973	PROKKA_02721___8162	PROKKA_02392___21033	PROKKA_00283___29052	PROKKA_03881___54453	PROKKA_03320___67200	PROKKA_01269___75375	PROKKA_03469___96534	PROKKA_04284___113592	PROKKA_03574___126794	PROKKA_01278___135858	PROKKA_01254___151044	chr_Ps542_00895	chr_Ps799_01600	PROKKA_00529___163371	PROKKA_03507___187785	PROKKA_02675___200564	PROKKA_01240___210443	PROKKA_01843___227912	PROKKA_04607___265912	PROKKA_01246___241694
aspS		Aspartate--tRNA(Asp/Asn) ligase	21	PROKKA_01011	PROKKA_00035___103	PROKKA_02355___20922	PROKKA_00320___29163	PROKKA_03843___54339	PROKKA_03356___67308	PROKKA_01305___75483	PROKKA_03505___96642	PROKKA_04248___113484	PROKKA_03610___126902	PROKKA_01314___135966	PROKKA_01292___151158	chr_Ps542_00929	chr_Ps799_01564	PROKKA_00566___163482	PROKKA_03470___187674	PROKKA_02639___200456	PROKKA_01276___210551	PROKKA_01807___227804	PROKKA_01590___256861	PROKKA_01283___241805
ruvC		Crossover junction endodeoxyribonuclease RuvC	21	PROKKA_01013	PROKKA_00037___109	PROKKA_02353___20916	PROKKA_00322___29169	PROKKA_03841___54333	PROKKA_03358___67314	PROKKA_01307___75489	PROKKA_03507___96648	PROKKA_04246___113478	PROKKA_03612___126908	PROKKA_01316___135972	PROKKA_01294___151164	chr_Ps542_00931	chr_Ps799_01562	PROKKA_00568___163488	PROKKA_03468___187668	PROKKA_02637___200450	PROKKA_01278___210557	PROKKA_01805___227798	PROKKA_01592___256867	PROKKA_01285___241811
tolB		Protein TolB	21	PROKKA_01020	PROKKA_00044___130	PROKKA_02346___20895	PROKKA_00329___29190	PROKKA_03834___54312	PROKKA_03365___67335	PROKKA_01314___75510	PROKKA_03514___96669	PROKKA_04239___113457	PROKKA_03619___126929	PROKKA_01323___135993	PROKKA_01301___151185	chr_Ps542_00938	chr_Ps799_01555	PROKKA_00575___163509	PROKKA_03461___187647	PROKKA_02630___200429	PROKKA_01285___210578	PROKKA_01798___227777	PROKKA_01599___256888	PROKKA_01292___241832
glyQ		Glycine--tRNA ligase alpha subunit	21	PROKKA_01159	PROKKA_03178___9533	PROKKA_00245___14592	PROKKA_04036___40311	PROKKA_00252___43566	PROKKA_04626___71118	PROKKA_00049___71715	PROKKA_02352___93183	PROKKA_00536___102348	PROKKA_02052___122226	PROKKA_00043___132153	PROKKA_00014___147324	chr_Ps542_03727	chr_Ps799_02814	PROKKA_04088___174048	PROKKA_04731___191457	PROKKA_01483___196988	PROKKA_04001___218726	PROKKA_03270___232193	PROKKA_04687___266152	PROKKA_00014___237998
purE		N5-carboxyaminoimidazole ribonucleotide mutase	21	PROKKA_01241	PROKKA_01328___3982	PROKKA_00319___14814	PROKKA_03962___40089	PROKKA_00218___43464	PROKKA_04701___71343	PROKKA_00124___71940	PROKKA_02426___93405	PROKKA_00461___102123	PROKKA_01940___121890	PROKKA_00117___132375	PROKKA_00096___147570	chr_Ps542_00447	chr_Ps799_02738	PROKKA_04164___174276	PROKKA_04655___191229	PROKKA_01537___197150	PROKKA_04074___218945	PROKKA_03197___231974	PROKKA_00238___252805	PROKKA_00116___238304
trkA		Trk system potassium uptake protein TrkA	21	PROKKA_01363	PROKKA_03168___9503	PROKKA_00268___14661	PROKKA_04013___40242	PROKKA_00098___43104	PROKKA_04655___71205	PROKKA_00078___71802	PROKKA_02380___93267	PROKKA_00507___102261	PROKKA_02030___122160	PROKKA_00071___132237	PROKKA_00219___147939	chr_Ps542_03705	chr_Ps799_02785	PROKKA_04116___174132	PROKKA_04703___191373	PROKKA_02960___201419	PROKKA_04029___218810	PROKKA_03242___232109	PROKKA_04217___264742	PROKKA_00051___238109
puuR		HTH-type transcriptional regulator PuuR	21	PROKKA_01377	PROKKA_02166___6496	PROKKA_01324___17829	PROKKA_01927___33984	PROKKA_00084___43062	PROKKA_03579___67977	PROKKA_00315___72513	PROKKA_02617___93978	PROKKA_00270___101550	PROKKA_01764___121362	PROKKA_00305___132939	PROKKA_00233___147981	chr_Ps542_03429	chr_Ps799_02548	PROKKA_04348___174828	PROKKA_04471___190677	PROKKA_02946___201377	PROKKA_00485___208178	PROKKA_00543___224012	PROKKA_01142___255517	PROKKA_00248___238700
fadE		Acyl-coenzyme A dehydrogenase	21	PROKKA_00129	PROKKA_00292___874	PROKKA_02853___22416	PROKKA_02523___35772	PROKKA_02545___50445	PROKKA_00304___58152	PROKKA_02774___79890	PROKKA_00182___86673	PROKKA_02645___108675	PROKKA_00055___116235	PROKKA_03061___141207	PROKKA_02521___154845	chr_Ps542_02935	chr_Ps799_04076	PROKKA_01990___167754	PROKKA_02047___183405	PROKKA_03828___204023	PROKKA_04948___221567	PROKKA_00259___223160	PROKKA_05038___267205	PROKKA_01949___243803
lysA		Diaminopimelate decarboxylase	21	PROKKA_01397	PROKKA_01497___4489	PROKKA_01303___17766	PROKKA_02876___36831	PROKKA_00002___42816	PROKKA_03600___68040	PROKKA_00336___72576	PROKKA_02638___94041	PROKKA_00249___101487	PROKKA_01735___121275	PROKKA_00326___133002	PROKKA_00341___148305	chr_Ps542_04281	chr_Ps799_02527	PROKKA_04369___174891	PROKKA_04450___190614	PROKKA_02926___201317	PROKKA_00464___208115	PROKKA_00522___223949	PROKKA_03984___264043	PROKKA_00268___238760
rpoZ		DNA-directed RNA polymerase subunit omega	21	PROKKA_01510	PROKKA_00954___2860	PROKKA_00728___16041	PROKKA_02233___34902	PROKKA_00501___44313	PROKKA_01257___61011	PROKKA_04610___85398	PROKKA_02058___92301	PROKKA_00844___103272	PROKKA_02345___123107	PROKKA_04843___146553	PROKKA_04618___161136	chr_Ps542_00347	chr_Ps799_00062	PROKKA_03809___173211	PROKKA_00230___177954	PROKKA_01266___196337	PROKKA_00335___207728	PROKKA_04247___235124	PROKKA_03846___263629	PROKKA_04471___251371
sugC_1		Trehalose import ATP-binding protein SugC	21	PROKKA_00151	PROKKA_02665___7994	PROKKA_00163___14346	PROKKA_01732___33399	PROKKA_02568___50514	PROKKA_02443___64569	PROKKA_02167___78069	PROKKA_04365___99222	PROKKA_03363___110829	PROKKA_04889___130740	PROKKA_02180___138564	PROKKA_02499___154779	chr_Ps542_01952	chr_Ps799_00663	PROKKA_01385___165939	PROKKA_02653___185223	PROKKA_03848___204083	PROKKA_02679___214760	PROKKA_02127___228764	PROKKA_00117___252442	PROKKA_02082___244202
accC_2		Biotin carboxylase	21	PROKKA_01541	PROKKA_01820___5458	PROKKA_03722___25023	PROKKA_04535___41808	PROKKA_04379___55947	PROKKA_04078___69474	PROKKA_00812___74004	PROKKA_03113___95466	PROKKA_04730___114930	PROKKA_02954___124934	PROKKA_00802___134430	PROKKA_00772___149598	chr_Ps542_00524	chr_Ps799_02056	PROKKA_00065___161979	PROKKA_03971___189177	PROKKA_02308___199463	PROKKA_02862___215309	PROKKA_03781___233726	PROKKA_04130___264481	PROKKA_00714___240098
speA		Biosynthetic arginine decarboxylase	21	PROKKA_01550	PROKKA_01811___5431	PROKKA_03713___24996	PROKKA_04526___41781	PROKKA_04370___55920	PROKKA_04087___69501	PROKKA_00821___74031	PROKKA_03122___95493	PROKKA_04721___114903	PROKKA_02963___124961	PROKKA_00811___134457	PROKKA_00781___149625	chr_Ps542_00533	chr_Ps799_02047	PROKKA_00074___162006	PROKKA_03962___189150	PROKKA_02317___199490	PROKKA_02871___215336	PROKKA_03772___233699	PROKKA_04119___264448	PROKKA_00728___240140
prfC		Peptide chain release factor 3	21	PROKKA_01635	PROKKA_02754___8261	PROKKA_03639___24774	PROKKA_00438___29517	PROKKA_04287___55671	PROKKA_04189___69807	PROKKA_00921___74331	PROKKA_03241___95850	PROKKA_04615___114585	PROKKA_01108___119394	PROKKA_00915___134769	PROKKA_00867___149883	chr_Ps542_04038	chr_Ps799_01943	PROKKA_00178___162318	PROKKA_03858___188838	PROKKA_02388___199703	PROKKA_02973___215642	PROKKA_03670___233393	PROKKA_01750___257341	PROKKA_00796___240344
ldc		Lysine/ornithine decarboxylase	21	PROKKA_01637	PROKKA_02756___8267	PROKKA_03637___24768	PROKKA_00440___29523	PROKKA_04285___55665	PROKKA_04191___69813	PROKKA_00923___74337	PROKKA_03243___95856	PROKKA_04613___114579	PROKKA_01106___119388	PROKKA_00917___134775	PROKKA_00869___149889	chr_Ps542_04043	chr_Ps799_01941	PROKKA_00180___162324	PROKKA_03856___188832	PROKKA_02397___199730	PROKKA_02975___215648	PROKKA_03668___233387	PROKKA_01748___257335	PROKKA_00805___240371
group_165		Putative 4-hydroxy-4-methyl-2-oxoglutarate aldolase	21	PROKKA_00198	PROKKA_03527___10580	PROKKA_01914___19599	PROKKA_02495___35688	PROKKA_02616___50658	PROKKA_02035___63345	PROKKA_02577___79299	PROKKA_04779___100464	PROKKA_02902___109446	PROKKA_04437___129384	PROKKA_02698___140118	PROKKA_02452___154638	chr_Ps542_01984	chr_Ps799_00247	PROKKA_01778___167118	PROKKA_02259___184041	PROKKA_03895___204224	PROKKA_02279___213560	PROKKA_02526___229961	PROKKA_03235___261796	PROKKA_02129___244343
hpf		Ribosome hibernation promoting factor	21	PROKKA_01701	PROKKA_04438___13314	PROKKA_03574___24579	PROKKA_00503___29712	PROKKA_04225___55485	PROKKA_04239___69957	PROKKA_00971___74481	PROKKA_03291___96000	PROKKA_04565___114435	PROKKA_01166___119568	PROKKA_00965___134919	PROKKA_00936___150090	chr_Ps542_00735	chr_Ps799_01893	PROKKA_00228___162468	PROKKA_03808___188688	PROKKA_01208___196163	PROKKA_03023___215792	PROKKA_03620___233243	PROKKA_04479___265528	PROKKA_00873___240575
lptB_2		Lipopolysaccharide export system ATP-binding protein LptB	21	PROKKA_01703	PROKKA_02160___6478	PROKKA_03572___24573	PROKKA_00505___29718	PROKKA_04223___55479	PROKKA_04241___69963	PROKKA_00973___74487	PROKKA_03293___96006	PROKKA_04563___114429	PROKKA_01164___119562	PROKKA_00967___134925	PROKKA_00938___150096	chr_Ps542_00733	chr_Ps799_01891	PROKKA_00230___162474	PROKKA_03806___188682	PROKKA_01206___196157	PROKKA_03025___215798	PROKKA_03618___233237	PROKKA_04481___265534	PROKKA_00875___240581
murA		UDP-N-acetylglucosamine 1-carboxyvinyltransferase	21	PROKKA_01714	PROKKA_02149___6445	PROKKA_03561___24540	PROKKA_00516___29751	PROKKA_04212___55446	PROKKA_04252___69996	PROKKA_00984___74520	PROKKA_03304___96039	PROKKA_04552___114396	PROKKA_01153___119529	PROKKA_00978___134958	PROKKA_00949___150129	chr_Ps542_00722	chr_Ps799_01880	PROKKA_00241___162507	PROKKA_03795___188649	PROKKA_01195___196124	PROKKA_03036___215831	PROKKA_03607___233204	PROKKA_04492___265567	PROKKA_00886___240614
mraY		Phospho-N-acetylmuramoyl-pentapeptide-transferase	21	PROKKA_01751	PROKKA_02115___6343	PROKKA_00774___16179	PROKKA_01335___32208	PROKKA_04175___55335	PROKKA_04287___70101	PROKKA_01019___74625	PROKKA_03339___96144	PROKKA_04517___114291	PROKKA_03162___125558	PROKKA_01013___135063	PROKKA_00986___150240	chr_Ps542_00686	chr_Ps799_01845	PROKKA_00276___162612	PROKKA_03760___188544	PROKKA_01158___196013	PROKKA_03072___215939	PROKKA_03571___233096	PROKKA_04527___265672	PROKKA_00923___240725
group_1660		hypothetical protein	21	PROKKA_01770	PROKKA_03152___9455	PROKKA_00795___16242	PROKKA_01314___32145	PROKKA_04156___55278	PROKKA_04307___70161	PROKKA_01039___74685	PROKKA_03359___96204	PROKKA_04497___114231	PROKKA_03182___125618	PROKKA_01033___135123	PROKKA_01005___150297	chr_Ps542_00666	chr_Ps799_01825	PROKKA_00296___162672	PROKKA_03740___188484	PROKKA_01139___195956	PROKKA_03092___215999	PROKKA_03551___233036	PROKKA_04873___266710	PROKKA_00942___240782
proA_2		Gamma-glutamyl phosphate reductase	21	PROKKA_00270	PROKKA_01778___5332	PROKKA_03969___25764	PROKKA_03640___39123	PROKKA_01068___46014	PROKKA_00644___59172	PROKKA_03929___83355	PROKKA_01410___90357	PROKKA_01487___105201	PROKKA_03124___125444	PROKKA_04213___144663	PROKKA_04097___159573	chr_Ps542_03998	chr_Ps799_04777	PROKKA_03174___171306	PROKKA_00865___179859	PROKKA_04481___205982	PROKKA_04434___220025	PROKKA_05160___237863	PROKKA_03456___262459	PROKKA_03870___249568
fliA		RNA polymerase sigma factor FliA	21	PROKKA_01876	PROKKA_02384___7150	PROKKA_00410___15087	PROKKA_00912___30939	PROKKA_02263___49599	PROKKA_02699___65337	PROKKA_01884___77220	PROKKA_04084___98379	PROKKA_03653___111699	PROKKA_04109___128400	PROKKA_01891___137697	PROKKA_02896___155970	chr_Ps542_01297	chr_Ps799_00946	PROKKA_02098___168078	PROKKA_01939___183081	PROKKA_03472___202955	PROKKA_04711___220856	PROKKA_00022___222449	PROKKA_01953___257950	PROKKA_02859___246533
soj_1		Sporulation initiation inhibitor protein Soj	21	PROKKA_01883	PROKKA_02377___7129	PROKKA_00417___15108	PROKKA_00905___30918	PROKKA_02270___49620	PROKKA_02706___65358	PROKKA_01891___77241	PROKKA_04091___98400	PROKKA_03646___111678	PROKKA_04116___128421	PROKKA_01898___137718	PROKKA_02889___155949	chr_Ps542_01304	chr_Ps799_00939	PROKKA_02091___168057	PROKKA_01946___183102	PROKKA_03465___202934	PROKKA_04718___220877	PROKKA_00029___222470	PROKKA_00307___253012	PROKKA_02852___246512
exaE		Transcriptional activator protein ExaE	21	PROKKA_01937	PROKKA_03396___10187	PROKKA_02049___20004	PROKKA_01497___32694	PROKKA_02323___49779	PROKKA_00336___58248	PROKKA_02742___79794	PROKKA_00214___86769	PROKKA_02686___108798	PROKKA_05275___131898	PROKKA_03029___141111	PROKKA_02835___155787	chr_Ps542_01605	chr_Ps799_04044	PROKKA_01950___167634	PROKKA_02087___183525	PROKKA_03411___202772	PROKKA_01090___209993	PROKKA_01044___225515	PROKKA_01460___256471	PROKKA_01984___243908
dhaT_2		1,3-propanediol dehydrogenase	21	PROKKA_01954	PROKKA_03377___10130	PROKKA_02033___19956	PROKKA_01513___32742	PROKKA_02340___49830	PROKKA_00354___58302	PROKKA_02724___79740	PROKKA_00232___86823	PROKKA_02705___108855	PROKKA_05256___131841	PROKKA_03011___141057	PROKKA_02778___155616	chr_Ps542_02859	chr_Ps799_04026	PROKKA_01932___167580	PROKKA_02105___183579	PROKKA_03392___202715	PROKKA_01108___210047	PROKKA_01062___225569	PROKKA_00848___254635	PROKKA_02003___243965
thrS		Threonine--tRNA ligase	21	PROKKA_01960	PROKKA_00675___2023	PROKKA_02027___19938	PROKKA_01519___32760	PROKKA_02346___49848	PROKKA_00360___58320	PROKKA_02718___79722	PROKKA_00238___86841	PROKKA_02711___108873	PROKKA_05250___131823	PROKKA_03005___141039	PROKKA_02772___155598	chr_Ps542_02853	chr_Ps799_04020	PROKKA_01926___167562	PROKKA_02111___183597	PROKKA_03386___202697	PROKKA_01114___210065	PROKKA_01068___225587	PROKKA_04454___265453	PROKKA_02009___243983
infC		Translation initiation factor IF-3	21	PROKKA_01961	PROKKA_00674___2020	PROKKA_02026___19935	PROKKA_01520___32763	PROKKA_02347___49851	PROKKA_00361___58323	PROKKA_02717___79719	PROKKA_00239___86844	PROKKA_02712___108876	PROKKA_05249___131820	PROKKA_03004___141036	PROKKA_02771___155595	chr_Ps542_02852	chr_Ps799_04019	PROKKA_01925___167559	PROKKA_02112___183600	PROKKA_03385___202694	PROKKA_01115___210068	PROKKA_01069___225590	PROKKA_04453___265450	PROKKA_02010___243986
serC		Phosphoserine aminotransferase	21	PROKKA_02033	PROKKA_01118___3352	PROKKA_01836___19365	PROKKA_02014___34245	PROKKA_03294___52692	PROKKA_02785___65595	PROKKA_01970___77478	PROKKA_04169___98634	PROKKA_03568___111444	PROKKA_04274___128895	PROKKA_01977___137955	PROKKA_01797___152673	chr_Ps542_01440	chr_Ps799_00861	PROKKA_01193___165363	PROKKA_02845___185799	PROKKA_03054___201701	PROKKA_01896___212411	PROKKA_01188___225947	PROKKA_02501___259594	PROKKA_01874___243578
tyrB		Aromatic-amino-acid aminotransferase	21	PROKKA_02059	PROKKA_02458___7372	PROKKA_01864___19449	PROKKA_02042___34329	PROKKA_03259___52587	PROKKA_02810___65670	PROKKA_01996___77556	PROKKA_04199___98724	PROKKA_03538___111354	PROKKA_04305___128988	PROKKA_02007___138045	PROKKA_01822___152748	chr_Ps542_01468	chr_Ps799_00838	PROKKA_01221___165447	PROKKA_02817___185715	PROKKA_03028___201623	PROKKA_00869___209330	PROKKA_00800___224783	PROKKA_03136___261499	PROKKA_02791___246329
gltX		Glutamate--tRNA ligase	21	PROKKA_02064	PROKKA_02603___7808	PROKKA_01869___19464	PROKKA_02047___34344	PROKKA_03254___52572	PROKKA_02815___65685	PROKKA_02001___77571	PROKKA_04204___98739	PROKKA_03533___111339	PROKKA_04310___129003	PROKKA_02012___138060	PROKKA_01827___152763	chr_Ps542_01473	chr_Ps799_00833	PROKKA_01226___165462	PROKKA_02812___185700	PROKKA_03023___201608	PROKKA_00864___209315	PROKKA_00795___224768	PROKKA_03131___261484	PROKKA_02786___246314
purF		Amidophosphoribosyltransferase	21	PROKKA_02090	PROKKA_00816___2446	PROKKA_04402___27063	PROKKA_00604___30015	PROKKA_03226___52488	PROKKA_02470___64650	PROKKA_02029___77655	PROKKA_04232___98823	PROKKA_03505___111255	PROKKA_04339___129090	PROKKA_02040___138144	PROKKA_01855___152847	chr_Ps542_01500	chr_Ps799_00805	PROKKA_01254___165546	PROKKA_02784___185616	PROKKA_02998___201533	PROKKA_00836___209231	PROKKA_00767___224684	PROKKA_04635___265996	PROKKA_02758___246230
acdA_2		Acyl-CoA dehydrogenase	21	PROKKA_02109	PROKKA_00495___1483	PROKKA_04437___27168	PROKKA_00639___30120	PROKKA_03207___52431	PROKKA_02489___64707	PROKKA_02048___77712	PROKKA_04251___98880	PROKKA_03486___111198	PROKKA_04358___129147	PROKKA_02059___138201	PROKKA_01874___152904	chr_Ps542_01519	chr_Ps799_00786	PROKKA_01273___165603	PROKKA_02765___185559	PROKKA_00903___195248	PROKKA_00817___209174	PROKKA_00748___224627	PROKKA_01125___255466	PROKKA_02739___246173
gloC_3		putative metallo-hydrolase	21	PROKKA_00415	PROKKA_01062___3184	PROKKA_02208___20481	PROKKA_02439___35520	PROKKA_01268___46614	PROKKA_00797___59631	PROKKA_03777___82899	PROKKA_01258___89901	PROKKA_01654___105702	PROKKA_03216___125720	PROKKA_04060___144204	PROKKA_03948___159126	chr_Ps542_04136	chr_Ps799_04929	PROKKA_03021___170847	PROKKA_01018___180318	PROKKA_00484___193989	PROKKA_04597___220514	PROKKA_04997___237374	PROKKA_03270___261901	PROKKA_03717___249107
anr		Transcriptional activator protein Anr	21	PROKKA_02199	PROKKA_00446___1336	PROKKA_04493___27336	PROKKA_00695___30288	PROKKA_03117___52161	PROKKA_02552___64896	PROKKA_02111___77901	PROKKA_04314___99069	PROKKA_03416___110988	PROKKA_04942___130899	PROKKA_02127___138405	PROKKA_01965___153177	chr_Ps542_02911	chr_Ps799_00716	PROKKA_01334___165786	PROKKA_02704___185376	PROKKA_00994___195521	PROKKA_02730___214913	PROKKA_02076___228611	PROKKA_02527___259672	PROKKA_02661___245939
uvrA		UvrABC system protein A	21	PROKKA_02243	PROKKA_02256___6766	PROKKA_03843___25386	PROKKA_03766___39501	PROKKA_00994___45792	PROKKA_00482___58686	PROKKA_04091___83841	PROKKA_01566___90825	PROKKA_01330___104730	PROKKA_02863___124661	PROKKA_04368___145128	PROKKA_04172___159798	chr_Ps542_00051	chr_Ps799_04620	PROKKA_03329___171771	PROKKA_00710___179394	PROKKA_04670___206549	PROKKA_00565___208418	PROKKA_00623___224252	PROKKA_00574___253813	PROKKA_03945___249793
ribBA		Riboflavin biosynthesis protein RibBA	21	PROKKA_02266	PROKKA_00508___1522	PROKKA_03866___25455	PROKKA_03743___39432	PROKKA_01017___45861	PROKKA_00507___58761	PROKKA_04066___83766	PROKKA_01541___90750	PROKKA_01354___104802	PROKKA_02888___124736	PROKKA_04344___145056	PROKKA_04149___159729	chr_Ps542_00070	chr_Ps799_04644	PROKKA_03305___171699	PROKKA_00734___179466	PROKKA_04693___206618	PROKKA_00601___208526	PROKKA_00659___224360	PROKKA_00568___253795	PROKKA_03922___249724
norG_3		HTH-type transcriptional regulator NorG	21	PROKKA_02322	PROKKA_04243___12728	PROKKA_02747___22098	PROKKA_03070___37413	PROKKA_03702___53916	PROKKA_01469___61647	PROKKA_03183___81117	PROKKA_00650___88077	PROKKA_02241___107463	PROKKA_00393___117249	PROKKA_03468___142428	PROKKA_01437___151593	chr_Ps542_01068	chr_Ps799_04477	PROKKA_02415___169029	PROKKA_01624___182136	PROKKA_02506___200057	PROKKA_04993___221702	PROKKA_04529___235970	PROKKA_03068___261295	PROKKA_03157___247427
plsB		Glycerol-3-phosphate acyltransferase	21	PROKKA_02326	PROKKA_04250___12749	PROKKA_02755___22122	PROKKA_03078___37437	PROKKA_03698___53904	PROKKA_01478___61674	PROKKA_03175___81093	PROKKA_00641___88050	PROKKA_02249___107487	PROKKA_00385___117225	PROKKA_03459___142401	PROKKA_01441___151605	chr_Ps542_01076	chr_Ps799_04468	PROKKA_02406___169002	PROKKA_01633___182163	PROKKA_02502___200045	PROKKA_05001___221726	PROKKA_04521___235946	PROKKA_03076___261319	PROKKA_03153___247415
skp		hypothetical protein	21	PROKKA_02367	PROKKA_04167___12500	PROKKA_01230___17547	PROKKA_04321___41166	PROKKA_03659___53787	PROKKA_00097___57531	PROKKA_03129___80955	PROKKA_00597___87918	PROKKA_02291___107613	PROKKA_03870___127682	PROKKA_03418___142278	PROKKA_01483___151731	chr_Ps542_01113	chr_Ps799_04426	PROKKA_02364___168876	PROKKA_01674___182286	PROKKA_02462___199925	PROKKA_05041___221846	PROKKA_04481___235826	PROKKA_04947___266932	PROKKA_03111___247289
lpxA		Acyl-[acyl-carrier-protein]--UDP-N-acetylglucosamine O-acyltransferase	21	PROKKA_02370	PROKKA_04170___12509	PROKKA_01227___17538	PROKKA_04324___41175	PROKKA_03656___53778	PROKKA_00094___57522	PROKKA_03126___80946	PROKKA_00594___87909	PROKKA_02294___107622	PROKKA_03873___127691	PROKKA_03415___142269	PROKKA_01486___151740	chr_Ps542_01116	chr_Ps799_04423	PROKKA_02361___168867	PROKKA_01677___182295	PROKKA_02459___199916	PROKKA_05044___221855	PROKKA_04478___235817	PROKKA_04944___266923	PROKKA_03108___247280
pyrG_2		CTP synthase	21	PROKKA_02376	PROKKA_04176___12527	PROKKA_01221___17520	PROKKA_04330___41193	PROKKA_03650___53760	PROKKA_00088___57504	PROKKA_03120___80928	PROKKA_00588___87891	PROKKA_02300___107640	PROKKA_03879___127709	PROKKA_03409___142251	PROKKA_01492___151758	chr_Ps542_01122	chr_Ps799_04417	PROKKA_02355___168849	PROKKA_01683___182313	PROKKA_02453___199898	PROKKA_05050___221873	PROKKA_04472___235799	PROKKA_04938___266905	PROKKA_03102___247262
cysS		Cysteine--tRNA ligase	21	PROKKA_00662	PROKKA_02669___8006	PROKKA_04536___27465	PROKKA_00738___30417	PROKKA_03072___52026	PROKKA_02597___65031	PROKKA_02156___78036	PROKKA_04359___99204	PROKKA_03371___110853	PROKKA_04897___130764	PROKKA_02172___138540	PROKKA_02011___153315	chr_Ps542_01956	chr_Ps799_00671	PROKKA_01379___165921	PROKKA_02659___185241	PROKKA_01038___195653	PROKKA_02685___214778	PROKKA_02121___228746	PROKKA_00125___252466	PROKKA_02616___245804
fdxA		Ferredoxin 1	21	PROKKA_02393	PROKKA_04192___12575	PROKKA_01205___17472	PROKKA_04346___41241	PROKKA_03633___53709	PROKKA_00072___57456	PROKKA_03104___80880	PROKKA_00572___87843	PROKKA_02316___107688	PROKKA_03898___127766	PROKKA_03393___142203	PROKKA_01509___151809	chr_Ps542_01138	chr_Ps799_04401	PROKKA_02339___168801	PROKKA_01699___182361	PROKKA_02438___199853	PROKKA_05066___221921	PROKKA_04456___235751	PROKKA_04954___266953	PROKKA_03085___247211
purM		Phosphoribosylformylglycinamidine cyclo-ligase	21	PROKKA_02418	PROKKA_02936___8807	PROKKA_00896___16545	PROKKA_04369___41310	PROKKA_03611___53643	PROKKA_00050___57390	PROKKA_03082___80814	PROKKA_00550___87777	PROKKA_02338___107754	PROKKA_00250___116820	PROKKA_03371___142137	PROKKA_01534___151884	chr_Ps542_01160	chr_Ps799_04379	PROKKA_02317___168735	PROKKA_01721___182427	PROKKA_03173___202058	PROKKA_05091___221996	PROKKA_04431___235676	PROKKA_02590___259861	PROKKA_03061___247139
group_1729		Aspartate kinase	21	PROKKA_02516	PROKKA_02863___8588	PROKKA_03011___22890	PROKKA_02682___36249	PROKKA_03514___53352	PROKKA_03152___66696	PROKKA_01772___76884	PROKKA_03966___98025	PROKKA_03772___112056	PROKKA_03974___127994	PROKKA_01773___137343	PROKKA_01632___152178	chr_Ps542_01196	chr_Ps799_01070	PROKKA_01016___164832	PROKKA_03021___186327	PROKKA_00156___193005	PROKKA_01721___211886	PROKKA_01363___226472	PROKKA_01175___255616	PROKKA_02961___246839
limB		Limonene 1,2-monooxygenase	21	PROKKA_00735	PROKKA_01377___4129	PROKKA_04594___27639	PROKKA_04702___42309	PROKKA_00437___44121	PROKKA_04440___70560	PROKKA_04694___85650	PROKKA_02143___92556	PROKKA_00759___103017	PROKKA_02275___122897	PROKKA_04928___146808	PROKKA_04682___161328	chr_Ps542_03615	chr_Ps799_03023	PROKKA_03879___173421	PROKKA_00160___177744	PROKKA_00626___194417	PROKKA_03775___218048	PROKKA_03496___232871	PROKKA_02860___260671	PROKKA_04540___251578
iorB		Isoquinoline 1-oxidoreductase subunit beta	21	PROKKA_00764	PROKKA_01364___4090	PROKKA_04613___27696	PROKKA_04726___42381	PROKKA_00407___44031	PROKKA_04466___70638	PROKKA_04720___85728	PROKKA_02169___92634	PROKKA_00733___102939	PROKKA_02244___122802	PROKKA_04954___146886	PROKKA_04714___161424	chr_Ps542_03636	chr_Ps799_02997	PROKKA_03905___173499	PROKKA_00134___177666	PROKKA_00588___194301	PROKKA_03808___218147	PROKKA_03463___232772	PROKKA_03602___262897	PROKKA_04570___251668
dksA_1		RNA polymerase-binding transcription factor DksA	21	PROKKA_02637	PROKKA_00152___454	PROKKA_02667___21858	PROKKA_00568___29907	PROKKA_01332___46806	PROKKA_00863___59829	PROKKA_03711___82701	PROKKA_01192___89703	PROKKA_01720___105900	PROKKA_01047___119211	PROKKA_03994___144006	PROKKA_03882___158928	chr_Ps542_04200	chr_Ps799_04995	PROKKA_02955___170649	PROKKA_01084___180516	PROKKA_00378___193671	PROKKA_04664___220715	PROKKA_04930___237173	PROKKA_01716___257239	PROKKA_03651___248909
ychF		Ribosome-binding ATPase YchF	21	PROKKA_02648	PROKKA_04008___12023	PROKKA_03187___23418	PROKKA_03471___38616	PROKKA_01353___46869	PROKKA_04392___70416	PROKKA_01124___74940	PROKKA_00385___87282	PROKKA_04428___114024	PROKKA_03373___126191	PROKKA_01120___135384	PROKKA_03854___158844	chr_Ps542_04218	chr_Ps799_01757	PROKKA_00384___162936	PROKKA_03652___188220	PROKKA_00360___193617	PROKKA_03166___216221	PROKKA_00324___223355	PROKKA_03408___262315	PROKKA_01063___241145
prfA		Peptide chain release factor 1	21	PROKKA_02659	PROKKA_03998___11993	PROKKA_01735___19062	PROKKA_03462___38589	PROKKA_01363___46899	PROKKA_03187___66801	PROKKA_01134___74970	PROKKA_00375___87252	PROKKA_04418___113994	PROKKA_03383___126221	PROKKA_01130___135414	PROKKA_03844___158814	chr_Ps542_04228	chr_Ps799_01747	PROKKA_00394___162966	PROKKA_03642___188190	PROKKA_00352___193593	PROKKA_03176___216251	PROKKA_00334___223385	PROKKA_03400___262291	PROKKA_01073___241175
znuC		Zinc import ATP-binding protein ZnuC	21	PROKKA_00777	PROKKA_03660___10979	PROKKA_04639___27774	PROKKA_04752___42459	PROKKA_00399___44007	PROKKA_04475___70665	PROKKA_04729___85755	PROKKA_02178___92661	PROKKA_00724___102912	PROKKA_02228___122754	PROKKA_04962___146910	PROKKA_04729___161469	chr_Ps542_03863	chr_Ps799_02988	PROKKA_03914___173526	PROKKA_00125___177639	PROKKA_00575___194262	PROKKA_03817___218174	PROKKA_03454___232745	PROKKA_03513___262630	PROKKA_04585___251713
gap2		Glyceraldehyde-3-phosphate dehydrogenase-like protein	21	PROKKA_02956	PROKKA_00204___610	PROKKA_03100___23157	PROKKA_02771___36516	PROKKA_02052___48966	PROKKA_03044___66372	PROKKA_01664___76560	PROKKA_03856___97695	PROKKA_03880___112380	PROKKA_00319___117027	PROKKA_01665___137019	PROKKA_03134___156684	chr_Ps542_02535	chr_Ps799_01188	PROKKA_00907___164505	PROKKA_03130___186654	PROKKA_02109___198866	PROKKA_01612___211559	PROKKA_01472___226799	PROKKA_01290___255961	PROKKA_01615___242801
era		GTPase Era	21	PROKKA_03069	PROKKA_01929___5785	PROKKA_03254___23619	PROKKA_00981___31146	PROKKA_01941___48633	PROKKA_02925___66015	PROKKA_01545___76203	PROKKA_03738___97341	PROKKA_04003___112749	PROKKA_00572___117786	PROKKA_01548___136668	PROKKA_03253___157041	chr_Ps542_02501	chr_Ps799_01313	PROKKA_00785___164139	PROKKA_03252___187020	PROKKA_01995___198524	PROKKA_01492___211199	PROKKA_01592___227159	PROKKA_01524___256663	PROKKA_01497___242447
rnc		Ribonuclease 3	21	PROKKA_03070	PROKKA_01930___5788	PROKKA_03255___23622	PROKKA_00982___31149	PROKKA_01940___48630	PROKKA_02924___66012	PROKKA_01544___76200	PROKKA_03737___97338	PROKKA_04004___112752	PROKKA_00573___117789	PROKKA_01547___136665	PROKKA_03254___157044	chr_Ps542_02500	chr_Ps799_01314	PROKKA_00784___164136	PROKKA_03253___187023	PROKKA_01994___198521	PROKKA_01491___211196	PROKKA_01593___227162	PROKKA_01523___256660	PROKKA_01496___242444
group_1766		hypothetical protein	21	PROKKA_03083	PROKKA_01943___5827	PROKKA_03268___23661	PROKKA_00995___31188	PROKKA_01927___48591	PROKKA_02911___65973	PROKKA_01531___76161	PROKKA_03723___97296	PROKKA_04018___112794	PROKKA_00586___117828	PROKKA_01533___136623	PROKKA_03267___157083	chr_Ps542_02487	chr_Ps799_01327	PROKKA_00770___164094	PROKKA_03267___187065	PROKKA_01981___198482	PROKKA_01478___211157	PROKKA_01606___227201	PROKKA_01881___257734	PROKKA_01483___242405
rnt		Ribonuclease T	21	PROKKA_03155	PROKKA_02007___6019	PROKKA_03336___23865	PROKKA_01063___31392	PROKKA_01857___48381	PROKKA_02839___65757	PROKKA_01459___75945	PROKKA_03651___97080	PROKKA_04090___113010	PROKKA_00641___117993	PROKKA_01461___136407	PROKKA_03338___157296	chr_Ps542_02269	chr_Ps799_01400	PROKKA_00698___163878	PROKKA_03339___187281	PROKKA_01910___198269	PROKKA_01407___210944	PROKKA_01676___227411	PROKKA_01643___257020	PROKKA_01412___242192
crt_2		Short-chain-enoyl-CoA hydratase	21	PROKKA_03172	PROKKA_00216___646	PROKKA_03352___23913	PROKKA_01079___31440	PROKKA_01840___48330	PROKKA_02823___65709	PROKKA_01443___75897	PROKKA_03635___97032	PROKKA_04106___113058	PROKKA_03731___127265	PROKKA_01445___136359	PROKKA_03355___157347	chr_Ps542_01020	chr_Ps799_01416	PROKKA_00681___163827	PROKKA_03355___187329	PROKKA_01893___198218	PROKKA_01391___210896	PROKKA_01692___227459	PROKKA_01660___257071	PROKKA_01395___242141
gcvH_2		Glycine cleavage system H protein	21	PROKKA_03217	PROKKA_03499___10496	PROKKA_02280___20697	PROKKA_00395___29388	PROKKA_01811___48243	PROKKA_03447___67581	PROKKA_01396___75756	PROKKA_03582___96873	PROKKA_04171___113253	PROKKA_03697___127163	PROKKA_01391___136197	PROKKA_03395___157467	chr_Ps542_00988	chr_Ps799_01473	PROKKA_00643___163713	PROKKA_03393___187443	PROKKA_01862___198125	PROKKA_01353___210782	PROKKA_01730___227573	PROKKA_04560___265771	PROKKA_01364___242048
cobI_1		Precorrin-2 C(20)-methyltransferase	21	PROKKA_00845	PROKKA_01284___3850	PROKKA_04702___27963	PROKKA_04810___42633	PROKKA_00330___43800	PROKKA_04525___70815	PROKKA_04800___85968	PROKKA_02249___92874	PROKKA_00653___102699	PROKKA_02137___122481	PROKKA_05033___147123	PROKKA_04794___161664	chr_Ps542_03789	chr_Ps799_02917	PROKKA_03987___173745	PROKKA_00053___177423	PROKKA_01428___196823	PROKKA_03889___218390	PROKKA_03382___232529	PROKKA_04951___266944	PROKKA_04661___251941
fumB		Fumarate hydratase class I, anaerobic	21	PROKKA_03340	PROKKA_00979___2935	PROKKA_01052___17013	PROKKA_00162___28689	PROKKA_01669___47817	PROKKA_01807___62661	PROKKA_03371___81681	PROKKA_00850___88677	PROKKA_02053___106899	PROKKA_03756___127340	PROKKA_03656___142992	PROKKA_03529___157869	chr_Ps542_02238	chr_Ps799_03541	PROKKA_02619___169641	PROKKA_01420___181524	PROKKA_01744___197771	PROKKA_03378___216857	PROKKA_02756___230651	PROKKA_03117___261442	PROKKA_03328___247940
thrC		Threonine synthase	21	PROKKA_03470	PROKKA_01208___3622	PROKKA_00598___15651	PROKKA_00084___28455	PROKKA_01505___47325	PROKKA_01643___62169	PROKKA_03536___82176	PROKKA_01016___89175	PROKKA_01896___106428	PROKKA_00850___118620	PROKKA_03815___143469	PROKKA_03659___158259	chr_Ps542_02117	chr_Ps799_03700	PROKKA_02779___170121	PROKKA_01260___181044	PROKKA_00179___193074	PROKKA_03602___217529	PROKKA_02980___231323	PROKKA_00450___253441	PROKKA_03459___248333
trmD		tRNA (guanine-N(1)-)-methyltransferase	21	PROKKA_03476	PROKKA_01214___3640	PROKKA_00604___15669	PROKKA_00090___28473	PROKKA_01498___47304	PROKKA_01634___62142	PROKKA_03545___82203	PROKKA_01025___89202	PROKKA_01887___106401	PROKKA_00856___118638	PROKKA_03824___143496	PROKKA_03665___158277	chr_Ps542_02110	chr_Ps799_03709	PROKKA_02788___170148	PROKKA_01251___181017	PROKKA_00185___193092	PROKKA_03609___217550	PROKKA_02987___231344	PROKKA_00461___253474	PROKKA_03465___248351
guaA_1		GMP synthase [glutamine-hydrolyzing]	21	PROKKA_03497	PROKKA_03896___11687	PROKKA_00624___15729	PROKKA_00110___28533	PROKKA_01478___47244	PROKKA_01611___62073	PROKKA_03568___82272	PROKKA_01048___89271	PROKKA_01865___106335	PROKKA_00877___118701	PROKKA_03847___143565	PROKKA_03729___158469	chr_Ps542_03582	chr_Ps799_03731	PROKKA_02813___170223	PROKKA_01226___180942	PROKKA_00235___193242	PROKKA_03635___217628	PROKKA_03013___231422	PROKKA_00493___253570	PROKKA_03549___248603
guaB_2		Inosine-5'-monophosphate dehydrogenase	21	PROKKA_03498	PROKKA_03895___11684	PROKKA_00625___15732	PROKKA_00111___28536	PROKKA_01477___47241	PROKKA_01610___62070	PROKKA_03569___82275	PROKKA_01049___89274	PROKKA_01864___106332	PROKKA_00878___118704	PROKKA_03848___143568	PROKKA_03730___158472	chr_Ps542_03581	chr_Ps799_03732	PROKKA_02814___170226	PROKKA_01225___180939	PROKKA_00236___193245	PROKKA_03636___217631	PROKKA_03014___231425	PROKKA_00494___253573	PROKKA_03550___248606
cobI_2		Precorrin-2 C(20)-methyltransferase	21	PROKKA_00854	PROKKA_02789___8366	PROKKA_04725___28032	PROKKA_04833___42702	PROKKA_00321___43773	PROKKA_04543___70869	PROKKA_04818___86022	PROKKA_02268___92931	PROKKA_00634___102642	PROKKA_02099___122367	PROKKA_05051___147177	PROKKA_04803___161691	chr_Ps542_03773	chr_Ps799_02898	PROKKA_04004___173796	PROKKA_00036___177372	PROKKA_01438___196853	PROKKA_03927___218504	PROKKA_03344___232415	PROKKA_03163___261580	PROKKA_04671___251971
der_1		GTPase Der	21	PROKKA_03508	PROKKA_03883___11648	PROKKA_02133___20256	PROKKA_02356___35271	PROKKA_01467___47211	PROKKA_01598___62034	PROKKA_03581___82311	PROKKA_01061___89310	PROKKA_01851___106293	PROKKA_00890___118740	PROKKA_03860___143604	PROKKA_03740___158502	chr_Ps542_03568	chr_Ps799_03744	PROKKA_02826___170262	PROKKA_01213___180903	PROKKA_00246___193275	PROKKA_03648___217667	PROKKA_03026___231461	PROKKA_03333___262090	PROKKA_03560___248636
rlmN_2		Dual-specificity RNA methyltransferase RlmN	21	PROKKA_03515	PROKKA_03876___11627	PROKKA_02140___20277	PROKKA_02349___35250	PROKKA_01460___47190	PROKKA_01591___62013	PROKKA_03588___82332	PROKKA_01068___89331	PROKKA_01844___106272	PROKKA_00897___118761	PROKKA_03867___143625	PROKKA_03747___158523	chr_Ps542_03561	chr_Ps799_03751	PROKKA_02833___170283	PROKKA_01206___180882	PROKKA_00253___193296	PROKKA_03655___217688	PROKKA_03033___231482	PROKKA_03340___262111	PROKKA_03567___248657
group_1806		hypothetical protein	21	PROKKA_03585	PROKKA_02841___8522	PROKKA_01186___17415	PROKKA_01841___33726	PROKKA_04064___55002	PROKKA_01503___61749	PROKKA_03677___82599	PROKKA_01158___89601	PROKKA_01754___106002	PROKKA_01014___119112	PROKKA_03960___143904	PROKKA_01095___150567	chr_Ps542_03470	chr_Ps799_03844	PROKKA_02921___170547	PROKKA_01118___180618	PROKKA_03567___203240	PROKKA_03744___217955	PROKKA_03122___231749	PROKKA_02423___259360	PROKKA_00982___240902
group_1807		Carboxynorspermidine synthase	21	PROKKA_03594	PROKKA_02837___8510	PROKKA_01182___17403	PROKKA_01837___33714	PROKKA_04055___54975	PROKKA_01511___61773	PROKKA_03669___82575	PROKKA_01150___89577	PROKKA_01762___106026	PROKKA_01006___119088	PROKKA_03952___143880	PROKKA_01104___150594	chr_Ps542_03478	chr_Ps799_03836	PROKKA_02913___170523	PROKKA_01126___180642	PROKKA_03576___203267	PROKKA_03736___217931	PROKKA_03114___231725	PROKKA_02432___259387	PROKKA_00991___240929
tobZ		nebramycin 5' synthase	21	PROKKA_03716	PROKKA_01619___4855	PROKKA_01388___18021	PROKKA_03184___37755	PROKKA_04510___56340	PROKKA_03938___69054	PROKKA_00672___73584	PROKKA_02973___95046	PROKKA_04870___115350	PROKKA_01399___120267	PROKKA_00662___134010	PROKKA_00644___149214	chr_Ps542_03094	chr_Ps799_02196	PROKKA_04700___175884	PROKKA_04118___189618	PROKKA_04301___205442	PROKKA_04164___219215	PROKKA_04885___237038	PROKKA_00626___253969	PROKKA_00585___239711
ilvE		Branched-chain-amino-acid aminotransferase	21	PROKKA_03725	PROKKA_01611___4831	PROKKA_01396___18045	PROKKA_03192___37779	PROKKA_04519___56367	PROKKA_03930___69030	PROKKA_00664___73560	PROKKA_02965___95022	PROKKA_04878___115374	PROKKA_01408___120294	PROKKA_00654___133986	PROKKA_00635___149187	chr_Ps542_03108	chr_Ps799_02204	PROKKA_04692___175860	PROKKA_04126___189642	PROKKA_04310___205469	PROKKA_04172___219239	PROKKA_04877___237014	PROKKA_00634___253993	PROKKA_00577___239687
group_1828	soj_1	Sporulation initiation inhibitor protein Soj	21	PROKKA_03752	PROKKA_01695___5083	PROKKA_01416___18105	PROKKA_03212___37839	PROKKA_04540___56430	PROKKA_03909___68967	PROKKA_00643___73497	PROKKA_02945___94962	PROKKA_04898___115434	PROKKA_01430___120360	PROKKA_00634___133926	PROKKA_00614___149124	chr_Ps542_03128	chr_Ps799_02225	PROKKA_04672___175800	PROKKA_04146___189702	PROKKA_04331___205532	PROKKA_04192___219299	PROKKA_04857___236954	PROKKA_03729___263278	PROKKA_00552___239612
catD_3		3-oxoadipate enol-lactonase 2	21	PROKKA_03778	PROKKA_04574___13722	PROKKA_01476___18285	PROKKA_03272___38019	PROKKA_04563___56499	PROKKA_03846___68778	PROKKA_00580___73308	PROKKA_02881___94770	PROKKA_04963___115629	PROKKA_01492___120546	PROKKA_00569___133731	PROKKA_00590___149052	chr_Ps542_03153	chr_Ps799_02285	PROKKA_04614___175626	PROKKA_04205___189879	PROKKA_04356___205607	PROKKA_04250___219473	PROKKA_04798___236777	PROKKA_01447___256432	PROKKA_00528___239540
fbp_2		Fructose-1,6-bisphosphatase class 1	21	PROKKA_03799	PROKKA_03092___9275	PROKKA_01497___18348	PROKKA_03293___38082	PROKKA_04584___56562	PROKKA_03825___68715	PROKKA_00559___73245	PROKKA_02860___94707	PROKKA_04984___115692	PROKKA_01513___120609	PROKKA_00548___133668	PROKKA_00569___148989	chr_Ps542_03173	chr_Ps799_02306	PROKKA_04593___175563	PROKKA_04226___189942	PROKKA_04377___205670	PROKKA_04276___219551	PROKKA_04772___236699	PROKKA_02468___259495	PROKKA_00507___239477
group_1832		hypothetical protein	21	PROKKA_03811	PROKKA_03087___9260	PROKKA_01503___18366	PROKKA_03299___38100	PROKKA_04596___56598	PROKKA_03814___68682	PROKKA_00548___73212	PROKKA_02849___94674	PROKKA_04995___115725	PROKKA_01523___120639	PROKKA_00537___133635	PROKKA_00557___148953	chr_Ps542_03187	chr_Ps799_02317	PROKKA_04583___175533	PROKKA_04236___189972	PROKKA_04389___205706	PROKKA_04286___219581	PROKKA_04762___236669	PROKKA_01963___257980	PROKKA_00496___239444
pyrR		Bifunctional protein pyrR	21	PROKKA_03883	PROKKA_03017___9050	PROKKA_01577___18588	PROKKA_03373___38322	PROKKA_04680___56850	PROKKA_03737___68451	PROKKA_00472___72984	PROKKA_02771___94440	PROKKA_05072___115956	PROKKA_01599___120867	PROKKA_00460___133404	PROKKA_00473___148701	chr_Ps542_03302	chr_Ps799_02394	PROKKA_04506___175302	PROKKA_04313___190203	PROKKA_04463___205928	PROKKA_04361___219806	PROKKA_04687___236444	PROKKA_02887___260752	PROKKA_00400___239156
yahB_2		putative HTH-type transcriptional regulator YahB	21	PROKKA_01040	PROKKA_03458___10373	PROKKA_02326___20835	PROKKA_00349___29250	PROKKA_03814___54252	PROKKA_03385___67395	PROKKA_01334___75570	PROKKA_03534___96729	PROKKA_04219___113397	PROKKA_03640___126992	PROKKA_01343___136053	PROKKA_01321___151245	chr_Ps542_00958	chr_Ps799_01535	PROKKA_00595___163569	PROKKA_03441___187587	PROKKA_02610___200369	PROKKA_01305___210638	PROKKA_01778___227717	PROKKA_01616___256939	PROKKA_01312___241892
group_1843		hypothetical protein	21	PROKKA_03958	PROKKA_01445___4333	PROKKA_01647___18798	PROKKA_03443___38532	PROKKA_04755___57075	PROKKA_03662___68226	PROKKA_00398___72762	PROKKA_02696___94215	PROKKA_00191___101313	PROKKA_01676___121098	PROKKA_00385___133179	PROKKA_00398___148476	chr_Ps542_04338	chr_Ps799_02469	PROKKA_04431___175077	PROKKA_04388___190428	PROKKA_00423___193806	PROKKA_00406___207941	PROKKA_00464___223775	PROKKA_01331___256084	PROKKA_00325___238931
trpG		Anthranilate synthase component 2	21	PROKKA_04063	PROKKA_03793___11378	PROKKA_02627___21738	PROKKA_02990___37173	PROKKA_00917___45561	PROKKA_01315___61185	PROKKA_04166___84066	PROKKA_01641___91050	PROKKA_01255___104505	PROKKA_02787___124433	PROKKA_04443___145353	PROKKA_04249___160029	chr_Ps542_04653	chr_Ps799_03362	PROKKA_03404___171996	PROKKA_00635___179169	PROKKA_03287___202400	PROKKA_02090___212993	PROKKA_01956___228251	PROKKA_01051___255244	PROKKA_04022___250024
glnL		Nitrogen regulation protein NR(II)	21	PROKKA_04185	PROKKA_01584___4750	PROKKA_04229___26544	PROKKA_04177___40734	PROKKA_00773___45129	PROKKA_01001___60243	PROKKA_04354___84630	PROKKA_01785___91482	PROKKA_01106___104058	PROKKA_02656___124040	PROKKA_04584___145776	PROKKA_04378___160416	chr_Ps542_04520	chr_Ps799_03217	PROKKA_03552___172440	PROKKA_00487___178725	PROKKA_04580___206279	PROKKA_00134___207125	PROKKA_04009___234410	PROKKA_00693___254170	PROKKA_04221___250621
ptsI_2		Phosphoenolpyruvate-protein phosphotransferase	21	PROKKA_04259	PROKKA_04094___12281	PROKKA_04164___26349	PROKKA_04242___40929	PROKKA_00669___44817	PROKKA_01083___60489	PROKKA_04436___84876	PROKKA_01880___91767	PROKKA_01024___103812	PROKKA_02539___123689	PROKKA_04666___146022	PROKKA_04452___160638	chr_Ps542_04427	chr_Ps799_03136	PROKKA_03636___172692	PROKKA_00403___178473	PROKKA_00776___194867	PROKKA_00061___206906	PROKKA_04082___234629	PROKKA_02624___259963	PROKKA_04295___250843
secB		Protein-export protein SecB	21	PROKKA_04290	PROKKA_04119___12356	PROKKA_04138___26271	PROKKA_04268___41007	PROKKA_00642___44736	PROKKA_01110___60570	PROKKA_04463___84957	PROKKA_01907___91848	PROKKA_00997___103731	PROKKA_02513___123611	PROKKA_04692___146100	PROKKA_04478___160716	chr_Ps542_04403	chr_Ps799_03109	PROKKA_03662___172770	PROKKA_00377___178395	PROKKA_00751___194792	PROKKA_00034___206825	PROKKA_04109___234710	PROKKA_00421___253354	PROKKA_04321___250921
hisH1		Imidazole glycerol phosphate synthase subunit HisH 1	21	PROKKA_04303	PROKKA_04131___12392	PROKKA_04126___26235	PROKKA_04280___41043	PROKKA_00630___44700	PROKKA_01122___60606	PROKKA_04475___84993	PROKKA_01919___91884	PROKKA_00985___103695	PROKKA_02501___123575	PROKKA_04704___146136	PROKKA_04490___160752	chr_Ps542_04392	chr_Ps799_03097	PROKKA_03674___172806	PROKKA_00365___178359	PROKKA_00739___194756	PROKKA_00022___206789	PROKKA_04121___234746	PROKKA_00433___253390	PROKKA_04333___250957
occP		Octopine permease ATP-binding protein P	21	PROKKA_04311	PROKKA_00974___2920	PROKKA_04106___26175	PROKKA_01374___32325	PROKKA_00623___44679	PROKKA_01135___60645	PROKKA_04488___85032	PROKKA_01927___91908	PROKKA_00978___103674	PROKKA_02493___123551	PROKKA_04711___146157	PROKKA_04498___160776	chr_Ps542_04379	chr_Ps799_03082	PROKKA_03681___172827	PROKKA_00358___178338	PROKKA_00731___194732	PROKKA_00013___206762	PROKKA_04130___234773	PROKKA_00440___253411	PROKKA_04349___251005
group_188		hypothetical protein	21	PROKKA_01275	PROKKA_03656___10967	PROKKA_00351___14910	PROKKA_03930___39993	PROKKA_00184___43362	PROKKA_04754___71502	PROKKA_00177___72099	PROKKA_02479___93564	PROKKA_00408___101964	PROKKA_01896___121758	PROKKA_00170___132534	PROKKA_00130___147672	chr_Ps542_03685	chr_Ps799_02685	PROKKA_04217___174435	PROKKA_04602___191070	PROKKA_01571___197252	PROKKA_04127___219104	PROKKA_03144___231815	PROKKA_00170___252601	PROKKA_00150___238406
livF_2		High-affinity branched-chain amino acid transport ATP-binding protein LivF	21	PROKKA_04499	PROKKA_01833___5497	PROKKA_03735___25062	PROKKA_04548___41847	PROKKA_04395___55995	PROKKA_04062___69426	PROKKA_00796___73956	PROKKA_03097___95418	PROKKA_04746___114978	PROKKA_01278___119904	PROKKA_00786___134382	PROKKA_00756___149550	chr_Ps542_00509	chr_Ps799_02072	PROKKA_00049___161931	PROKKA_03987___189225	PROKKA_02292___199415	PROKKA_02846___215261	PROKKA_03797___233774	PROKKA_02417___259342	PROKKA_00698___240050
dus		putative tRNA-dihydrouridine synthase	21	PROKKA_01538	PROKKA_01823___5467	PROKKA_03725___25032	PROKKA_04538___41817	PROKKA_04382___55956	PROKKA_04074___69462	PROKKA_00808___73992	PROKKA_03109___95454	PROKKA_04734___114942	PROKKA_02951___124925	PROKKA_00798___134418	PROKKA_00769___149589	chr_Ps542_00521	chr_Ps799_02060	PROKKA_00061___161967	PROKKA_03975___189189	PROKKA_02305___199454	PROKKA_02858___215297	PROKKA_03785___233738	PROKKA_02405___259306	PROKKA_00711___240089
dnaK_2		Chaperone protein DnaK	21	PROKKA_00439	PROKKA_00112___334	PROKKA_03553___24516	PROKKA_00524___29775	PROKKA_01292___46686	PROKKA_00821___59703	PROKKA_03753___82827	PROKKA_01234___89829	PROKKA_01678___105774	PROKKA_03239___125789	PROKKA_04036___144132	PROKKA_03924___159054	chr_Ps542_04160	chr_Ps799_04953	PROKKA_02997___170775	PROKKA_01042___180390	PROKKA_00460___193917	PROKKA_04621___220586	PROKKA_04973___237302	PROKKA_03296___261979	PROKKA_03691___249029
group_191		hypothetical protein	21	PROKKA_01563	PROKKA_04431___13293	PROKKA_03701___24960	PROKKA_04514___41745	PROKKA_04356___55878	PROKKA_04124___69612	PROKKA_00856___74136	PROKKA_03174___95649	PROKKA_04683___114789	PROKKA_02990___125042	PROKKA_00848___134568	PROKKA_00795___149667	chr_Ps542_00544	chr_Ps799_02010	PROKKA_00112___162120	PROKKA_03924___189036	PROKKA_02330___199529	PROKKA_02908___215447	PROKKA_03735___233588	PROKKA_04620___265951	PROKKA_00742___240182
secA		Protein translocase subunit SecA	21	PROKKA_01762	PROKKA_03157___9470	PROKKA_00786___16215	PROKKA_01323___32172	PROKKA_04164___55302	PROKKA_04299___70137	PROKKA_01031___74661	PROKKA_03351___96180	PROKKA_04505___114255	PROKKA_03174___125594	PROKKA_01025___135099	PROKKA_00997___150273	chr_Ps542_00674	chr_Ps799_01833	PROKKA_00288___162648	PROKKA_03748___188508	PROKKA_01147___195980	PROKKA_03084___215975	PROKKA_03559___233060	PROKKA_01475___256516	PROKKA_00934___240758
fkpB		FKBP-type 16 kDa peptidyl-prolyl cis-trans isomerase	21	PROKKA_01786	PROKKA_03132___9395	PROKKA_00812___16293	PROKKA_01297___32094	PROKKA_04140___55230	PROKKA_04323___70209	PROKKA_01055___74733	PROKKA_03375___96252	PROKKA_04481___114183	PROKKA_03313___126011	PROKKA_01049___135171	PROKKA_01021___150345	chr_Ps542_00651	chr_Ps799_01809	PROKKA_00312___162720	PROKKA_03724___188436	PROKKA_01123___195908	PROKKA_03108___216047	PROKKA_03535___232988	PROKKA_04857___266662	PROKKA_00958___240830
trpB		Tryptophan synthase beta chain	21	PROKKA_01195	PROKKA_01345___4033	PROKKA_00289___14724	PROKKA_03992___40179	PROKKA_00242___43536	PROKKA_04678___71274	PROKKA_00101___71871	PROKKA_02403___93336	PROKKA_00484___102192	PROKKA_02005___122085	PROKKA_00094___132306	PROKKA_00050___147432	chr_Ps542_00405	chr_Ps799_02761	PROKKA_04141___174207	PROKKA_04678___191298	PROKKA_01493___197018	PROKKA_04051___218876	PROKKA_03220___232043	PROKKA_01916___257839	PROKKA_00070___238166
bauA_1		putative aminotransferase	21	PROKKA_00648	PROKKA_00457___1369	PROKKA_04478___27291	PROKKA_00680___30243	PROKKA_03055___51975	PROKKA_02534___64842	PROKKA_02093___77847	PROKKA_04296___99015	PROKKA_03434___111042	PROKKA_04960___130953	PROKKA_02109___138351	PROKKA_02028___153366	chr_Ps542_01582	chr_Ps799_00734	PROKKA_01316___165732	PROKKA_02722___185430	PROKKA_03374___202661	PROKKA_02748___214967	PROKKA_02058___228557	PROKKA_02543___259720	PROKKA_02680___245996
dusC		tRNA-dihydrouridine(16) synthase	21	PROKKA_02074	PROKKA_02430___7288	PROKKA_01879___19494	PROKKA_02057___34374	PROKKA_03242___52536	PROKKA_02454___64602	PROKKA_02013___77607	PROKKA_04216___98775	PROKKA_03521___111303	PROKKA_04323___129042	PROKKA_02024___138096	PROKKA_01839___152799	chr_Ps542_01484	chr_Ps799_00821	PROKKA_01238___165498	PROKKA_02800___185664	PROKKA_03014___201581	PROKKA_00852___209279	PROKKA_00783___224732	PROKKA_02665___260086	PROKKA_02774___246278
mpl		UDP-N-acetylmuramate--L-alanyl-gamma-D-glutamyl-meso-2,6-diaminoheptandioate ligase	21	PROKKA_02306	PROKKA_01795___5383	PROKKA_03947___25698	PROKKA_03662___39189	PROKKA_01045___45945	PROKKA_00617___59091	PROKKA_03956___83436	PROKKA_01433___90426	PROKKA_01464___105132	PROKKA_03082___125318	PROKKA_04236___144732	PROKKA_04121___159645	chr_Ps542_00168	chr_Ps799_04754	PROKKA_03197___171375	PROKKA_00842___179790	PROKKA_04714___206681	PROKKA_04411___219956	PROKKA_05183___237932	PROKKA_03712___263227	PROKKA_03894___249640
erpA		Iron-sulfur cluster insertion protein ErpA	21	PROKKA_04046	PROKKA_04073___12218	PROKKA_02611___21690	PROKKA_02974___37125	PROKKA_00933___45609	PROKKA_01299___61137	PROKKA_04150___84018	PROKKA_01625___91002	PROKKA_01271___104553	PROKKA_02804___124484	PROKKA_04427___145305	PROKKA_04233___159981	chr_Ps542_04668	chr_Ps799_03378	PROKKA_03388___171948	PROKKA_00651___179217	PROKKA_03303___202448	PROKKA_02074___212945	PROKKA_01940___228203	PROKKA_01067___255292	PROKKA_04006___249976
group_205		hypothetical protein	21	PROKKA_02343	PROKKA_04145___12434	PROKKA_01254___17619	PROKKA_04297___41094	PROKKA_03683___53859	PROKKA_01495___61725	PROKKA_03156___81036	PROKKA_00622___87993	PROKKA_02266___107538	PROKKA_03846___127610	PROKKA_03443___142353	PROKKA_01459___151659	chr_Ps542_01089	chr_Ps799_04451	PROKKA_02390___168954	PROKKA_01649___182211	PROKKA_02486___199997	PROKKA_05016___221771	PROKKA_04506___235901	PROKKA_00678___254125	PROKKA_03135___247361
dgt		Deoxyguanosinetriphosphate triphosphohydrolase	21	PROKKA_02407	PROKKA_02928___8783	PROKKA_00888___16521	PROKKA_04361___41286	PROKKA_03619___53667	PROKKA_00058___57414	PROKKA_03090___80838	PROKKA_00558___87801	PROKKA_02330___107730	PROKKA_00258___116844	PROKKA_03379___142161	PROKKA_01523___151851	chr_Ps542_01152	chr_Ps799_04387	PROKKA_02325___168759	PROKKA_01713___182403	PROKKA_03180___202079	PROKKA_05083___221972	PROKKA_04439___235700	PROKKA_02581___259834	PROKKA_03069___247163
cysK		Cysteine synthase A	21	PROKKA_02606	PROKKA_02607___7820	PROKKA_02890___22527	PROKKA_02560___35883	PROKKA_03353___52869	PROKKA_00217___57891	PROKKA_02861___80151	PROKKA_00428___87411	PROKKA_02558___108414	PROKKA_04172___128589	PROKKA_03149___141471	PROKKA_01738___152496	chr_Ps542_03005	chr_Ps799_04163	PROKKA_01139___165201	PROKKA_02899___185961	PROKKA_00019___192594	PROKKA_01842___212249	PROKKA_01242___226109	PROKKA_01075___255316	PROKKA_01815___243401
acsA_1		Acetyl-coenzyme A synthetase	21	PROKKA_02627	PROKKA_00142___424	PROKKA_02678___21891	PROKKA_00557___29874	PROKKA_01322___46776	PROKKA_00851___59793	PROKKA_03723___82737	PROKKA_01204___89739	PROKKA_01708___105864	PROKKA_01059___119247	PROKKA_04006___144042	PROKKA_03894___158964	chr_Ps542_04190	chr_Ps799_04983	PROKKA_02967___170685	PROKKA_01072___180480	PROKKA_00429___193824	PROKKA_04652___220679	PROKKA_04942___237209	PROKKA_01387___256252	PROKKA_03661___248939
group_212		hypothetical protein	21	PROKKA_02861	PROKKA_02903___8708	PROKKA_02967___22758	PROKKA_02638___36117	PROKKA_02148___49254	PROKKA_00139___57657	PROKKA_02940___80388	PROKKA_00099___86424	PROKKA_02475___108165	PROKKA_00134___116472	PROKKA_03235___141729	PROKKA_03021___156345	chr_Ps542_02767	chr_Ps799_04247	PROKKA_01058___164958	PROKKA_02979___186201	PROKKA_01355___196604	PROKKA_01763___212012	PROKKA_01321___226346	PROKKA_03040___261211	PROKKA_01720___243116
group_216		hypothetical protein	21	PROKKA_02973	PROKKA_00187___559	PROKKA_03116___23205	PROKKA_02787___36564	PROKKA_02035___48915	PROKKA_03028___66324	PROKKA_01648___76512	PROKKA_03840___97647	PROKKA_03896___112428	PROKKA_00335___117075	PROKKA_01649___136971	PROKKA_03151___156735	chr_Ps542_02518	chr_Ps799_01204	PROKKA_00891___164457	PROKKA_03146___186702	PROKKA_02092___198815	PROKKA_01596___211511	PROKKA_01488___226847	PROKKA_05120___267451	PROKKA_01598___242750
recO		DNA repair protein RecO	21	PROKKA_03068	PROKKA_01928___5782	PROKKA_03253___23616	PROKKA_00980___31143	PROKKA_01942___48636	PROKKA_02926___66018	PROKKA_01546___76206	PROKKA_03739___97344	PROKKA_04002___112746	PROKKA_00571___117783	PROKKA_01549___136671	PROKKA_03252___157038	chr_Ps542_02502	chr_Ps799_01312	PROKKA_00786___164142	PROKKA_03251___187017	PROKKA_01996___198527	PROKKA_01493___211202	PROKKA_01591___227156	PROKKA_01525___256666	PROKKA_01498___242450
novR		Decarboxylase NovR	21	PROKKA_03357	PROKKA_02321___6961	PROKKA_01076___17085	PROKKA_00186___28761	PROKKA_01652___47766	PROKKA_01778___62574	PROKKA_03400___81768	PROKKA_00874___88749	PROKKA_02029___106827	PROKKA_00657___118041	PROKKA_03680___143064	PROKKA_03546___157920	chr_Ps542_02208	chr_Ps799_03565	PROKKA_02643___169713	PROKKA_01396___181452	PROKKA_01726___197717	PROKKA_03399___216920	PROKKA_02777___230714	PROKKA_02943___260920	PROKKA_03345___247991
arcD_1		Arginine/ornithine antiporter	21	PROKKA_03563	PROKKA_00961___2881	PROKKA_01773___19176	PROKKA_02095___34488	PROKKA_01412___47046	PROKKA_03228___66924	PROKKA_01175___75093	PROKKA_00334___87129	PROKKA_04377___113871	PROKKA_03421___126335	PROKKA_01171___135537	PROKKA_03795___158667	chr_Ps542_04265	chr_Ps799_01706	PROKKA_00435___163089	PROKKA_03601___188067	PROKKA_00301___193440	PROKKA_03217___216374	PROKKA_00375___223508	PROKKA_02261___258874	PROKKA_01122___241322
arcB_2		Ornithine carbamoyltransferase, catabolic	21	PROKKA_03565	PROKKA_00959___2875	PROKKA_01771___19170	PROKKA_02093___34482	PROKKA_01410___47040	PROKKA_03226___66918	PROKKA_01173___75087	PROKKA_00336___87135	PROKKA_04379___113877	PROKKA_03419___126329	PROKKA_01169___135531	PROKKA_03797___158673	chr_Ps542_04263	chr_Ps799_01708	PROKKA_00433___163083	PROKKA_03603___188073	PROKKA_00303___193446	PROKKA_03215___216368	PROKKA_00373___223502	PROKKA_02263___258880	PROKKA_01120___241316
rfaG		Lipopolysaccharide core biosynthesis protein RfaG	21	PROKKA_03722	PROKKA_01614___4840	PROKKA_01393___18036	PROKKA_03189___37770	PROKKA_04516___56358	PROKKA_03933___69039	PROKKA_00667___73569	PROKKA_02968___95031	PROKKA_04875___115365	PROKKA_01405___120285	PROKKA_00657___133995	PROKKA_00638___149196	chr_Ps542_03105	chr_Ps799_02201	PROKKA_04695___175869	PROKKA_04123___189633	PROKKA_04307___205460	PROKKA_04169___219230	PROKKA_04880___237023	PROKKA_00631___253984	PROKKA_00580___239696
queD		6-carboxy-5,6,7,8-tetrahydropterin synthase	21	PROKKA_00001	PROKKA_00241___721	PROKKA_03214___23499	PROKKA_01780___33543	PROKKA_02433___50109	PROKKA_01914___62982	PROKKA_02698___79662	PROKKA_00274___86949	PROKKA_02763___109029	PROKKA_05174___131595	PROKKA_02834___140526	PROKKA_02644___155214	chr_Ps542_04725	chr_Ps799_00109	PROKKA_01898___167478	PROKKA_02139___183681	PROKKA_03727___203720	PROKKA_02162___213209	PROKKA_02643___230312	PROKKA_00728___254275	PROKKA_02029___244043
rfaF		ADP-heptose--LPS heptosyltransferase 2	21	PROKKA_03724	PROKKA_01612___4834	PROKKA_01395___18042	PROKKA_03191___37776	PROKKA_04518___56364	PROKKA_03931___69033	PROKKA_00665___73563	PROKKA_02966___95025	PROKKA_04877___115371	PROKKA_01407___120291	PROKKA_00655___133989	PROKKA_00636___149190	chr_Ps542_03107	chr_Ps799_02203	PROKKA_04693___175863	PROKKA_04125___189639	PROKKA_04309___205466	PROKKA_04171___219236	PROKKA_04878___237017	PROKKA_00633___253990	PROKKA_00578___239690
cysB		HTH-type transcriptional regulator CysB	21	PROKKA_00101	PROKKA_01275___3823	PROKKA_01898___19551	PROKKA_02511___35736	PROKKA_02519___50367	PROKKA_02013___63279	PROKKA_02599___79365	PROKKA_04801___100530	PROKKA_02880___109380	PROKKA_04414___129315	PROKKA_02720___140184	PROKKA_02550___154932	chr_Ps542_02006	chr_Ps799_00225	PROKKA_01800___167184	PROKKA_02237___183975	PROKKA_03800___203939	PROKKA_02257___213494	PROKKA_02548___230027	PROKKA_03213___261730	PROKKA_02591___245729
group_2281		hypothetical protein	21	PROKKA_00115	PROKKA_01149___3445	PROKKA_00127___14238	PROKKA_01696___33291	PROKKA_02530___50400	PROKKA_02407___64461	PROKKA_02203___78177	PROKKA_04401___99330	PROKKA_03327___110721	PROKKA_04802___130479	PROKKA_02272___138840	PROKKA_02536___154890	chr_Ps542_01917	chr_Ps799_00627	PROKKA_01421___166047	PROKKA_02617___185115	PROKKA_03815___203984	PROKKA_02643___214652	PROKKA_02163___228872	PROKKA_05032___267187	PROKKA_02577___245687
ugpC		sn-glycerol-3-phosphate import ATP-binding protein UgpC	21	PROKKA_00150	PROKKA_02666___7997	PROKKA_00164___14349	PROKKA_01733___33402	PROKKA_02567___50511	PROKKA_02444___64572	PROKKA_02166___78066	PROKKA_04364___99219	PROKKA_03364___110832	PROKKA_04890___130743	PROKKA_02179___138561	PROKKA_02500___154782	chr_Ps542_01953	chr_Ps799_00664	PROKKA_01384___165936	PROKKA_02654___185226	PROKKA_03847___204080	PROKKA_02680___214763	PROKKA_02126___228761	PROKKA_00118___252445	PROKKA_02081___244199
tig		Trigger factor	21	PROKKA_00160	PROKKA_02656___7967	PROKKA_00154___14319	PROKKA_01723___33372	PROKKA_02577___50541	PROKKA_02434___64542	PROKKA_02176___78096	PROKKA_04374___99249	PROKKA_03354___110802	PROKKA_04827___130554	PROKKA_02245___138759	PROKKA_02490___154752	chr_Ps542_01943	chr_Ps799_00654	PROKKA_01394___165966	PROKKA_02644___185196	PROKKA_03857___204110	PROKKA_02670___214733	PROKKA_02136___228791	PROKKA_00043___252220	PROKKA_02091___244229
clpP_1		ATP-dependent Clp protease proteolytic subunit	21	PROKKA_00161	PROKKA_02655___7964	PROKKA_00153___14316	PROKKA_01722___33369	PROKKA_02578___50544	PROKKA_02433___64539	PROKKA_02177___78099	PROKKA_04375___99252	PROKKA_03353___110799	PROKKA_04826___130551	PROKKA_02246___138762	PROKKA_02489___154749	chr_Ps542_01942	chr_Ps799_00653	PROKKA_01395___165969	PROKKA_02643___185193	PROKKA_03858___204113	PROKKA_02669___214730	PROKKA_02137___228794	PROKKA_00042___252217	PROKKA_02092___244232
ppsR		Phosphoenolpyruvate synthase regulatory protein	21	PROKKA_00195	PROKKA_03524___10571	PROKKA_01911___19590	PROKKA_02498___35697	PROKKA_02613___50649	PROKKA_02032___63336	PROKKA_02580___79308	PROKKA_04782___100473	PROKKA_02899___109437	PROKKA_04434___129375	PROKKA_02701___140127	PROKKA_02455___154647	chr_Ps542_01987	chr_Ps799_00244	PROKKA_01781___167127	PROKKA_02256___184032	PROKKA_03892___204215	PROKKA_02276___213551	PROKKA_02529___229970	PROKKA_03233___261790	PROKKA_02126___244334
sigG		ECF RNA polymerase sigma factor SigG	21	PROKKA_00202	PROKKA_03531___10592	PROKKA_01918___19611	PROKKA_02491___35676	PROKKA_02620___50670	PROKKA_02039___63357	PROKKA_02573___79287	PROKKA_04775___100452	PROKKA_02906___109458	PROKKA_04441___129396	PROKKA_02694___140106	PROKKA_02448___154626	chr_Ps542_01980	chr_Ps799_00251	PROKKA_01774___167106	PROKKA_02263___184053	PROKKA_03899___204236	PROKKA_02283___213572	PROKKA_02522___229949	PROKKA_03239___261808	PROKKA_02133___244355
dmdC_2		3-methylmercaptopropionyl-CoA dehydrogenase	21	PROKKA_03744	PROKKA_01686___5056	PROKKA_01407___18078	PROKKA_03203___37812	PROKKA_04532___56406	PROKKA_03918___68994	PROKKA_00652___73524	PROKKA_02954___94989	PROKKA_04889___115407	PROKKA_01421___120333	PROKKA_00643___133953	PROKKA_00622___149148	chr_Ps542_03119	chr_Ps799_02216	PROKKA_04681___175827	PROKKA_04137___189675	PROKKA_04323___205508	PROKKA_04183___219272	PROKKA_04866___236981	PROKKA_03720___263251	PROKKA_00560___239636
amn		AMP nucleosidase	21	PROKKA_00313	PROKKA_02482___7444	PROKKA_04012___25893	PROKKA_03597___38994	PROKKA_01110___46140	PROKKA_00681___59283	PROKKA_03892___83244	PROKKA_01373___90246	PROKKA_01524___105312	PROKKA_01137___119481	PROKKA_04176___144552	PROKKA_04056___159450	chr_Ps542_00808	chr_Ps799_04814	PROKKA_03137___171195	PROKKA_00902___179970	PROKKA_04522___206105	PROKKA_04470___220133	PROKKA_05124___237755	PROKKA_03747___263332	PROKKA_03818___249410
groS		10 kDa chaperonin	21	PROKKA_00378	PROKKA_01731___5191	PROKKA_04084___26109	PROKKA_03525___38778	PROKKA_01201___46413	PROKKA_00761___59523	PROKKA_03813___83007	PROKKA_01294___90009	PROKKA_01618___105594	PROKKA_03295___125957	PROKKA_04096___144312	PROKKA_03985___159237	chr_Ps542_04101	chr_Ps799_04893	PROKKA_03057___170955	PROKKA_00982___180210	PROKKA_00521___194100	PROKKA_04551___220376	PROKKA_05043___237512	PROKKA_00377___253222	PROKKA_03754___249218
rplU		50S ribosomal protein L21	21	PROKKA_00383	PROKKA_01726___5176	PROKKA_03176___23385	PROKKA_03496___38691	PROKKA_01206___46428	PROKKA_00766___59538	PROKKA_03808___82992	PROKKA_01289___89994	PROKKA_01623___105609	PROKKA_03300___125972	PROKKA_04091___144297	PROKKA_03980___159222	chr_Ps542_04106	chr_Ps799_04898	PROKKA_03052___170940	PROKKA_00987___180225	PROKKA_00516___194085	PROKKA_04556___220391	PROKKA_05038___237497	PROKKA_00215___252736	PROKKA_03749___249203
rpmA		50S ribosomal protein L27	21	PROKKA_00384	PROKKA_01725___5173	PROKKA_03175___23382	PROKKA_03495___38688	PROKKA_01207___46431	PROKKA_00767___59541	PROKKA_03807___82989	PROKKA_01288___89991	PROKKA_01624___105612	PROKKA_03301___125975	PROKKA_04090___144294	PROKKA_03979___159219	chr_Ps542_04107	chr_Ps799_04899	PROKKA_03051___170937	PROKKA_00988___180228	PROKKA_00515___194082	PROKKA_04557___220394	PROKKA_05037___237494	PROKKA_00216___252739	PROKKA_03748___249200
obg		GTPase Obg	21	PROKKA_00385	PROKKA_01724___5170	PROKKA_03174___23379	PROKKA_03494___38685	PROKKA_01208___46434	PROKKA_00768___59544	PROKKA_03806___82986	PROKKA_01287___89988	PROKKA_01625___105615	PROKKA_03302___125978	PROKKA_04089___144291	PROKKA_03978___159216	chr_Ps542_04108	chr_Ps799_04900	PROKKA_03050___170934	PROKKA_00989___180231	PROKKA_00514___194079	PROKKA_04558___220397	PROKKA_05036___237491	PROKKA_00217___252742	PROKKA_03747___249197
clpB_2		Chaperone protein ClpB	21	PROKKA_00426	PROKKA_01049___3145	PROKKA_02197___20448	PROKKA_02428___35487	PROKKA_01279___46647	PROKKA_00808___59664	PROKKA_03766___82866	PROKKA_01247___89868	PROKKA_01665___105735	PROKKA_03227___125753	PROKKA_04049___144171	PROKKA_03937___159093	chr_Ps542_04147	chr_Ps799_04940	PROKKA_03010___170814	PROKKA_01029___180351	PROKKA_00473___193956	PROKKA_04608___220547	PROKKA_04986___237341	PROKKA_03281___261934	PROKKA_03706___249074
fur_2		Ferric uptake regulation protein	21	PROKKA_00436	PROKKA_00109___325	PROKKA_02187___20418	PROKKA_02418___35457	PROKKA_01289___46677	PROKKA_00818___59694	PROKKA_03756___82836	PROKKA_01237___89838	PROKKA_01675___105765	PROKKA_03236___125780	PROKKA_04039___144141	PROKKA_03927___159063	chr_Ps542_04157	chr_Ps799_04950	PROKKA_03000___170784	PROKKA_01039___180381	PROKKA_00463___193926	PROKKA_04618___220577	PROKKA_04976___237311	PROKKA_03292___261967	PROKKA_03694___249038
group_2313		RNA-binding protein	21	PROKKA_00446	PROKKA_00119___355	PROKKA_03546___24495	PROKKA_00531___29796	PROKKA_01299___46707	PROKKA_00828___59724	PROKKA_03746___82806	PROKKA_01227___89808	PROKKA_01685___105795	PROKKA_03248___125816	PROKKA_04029___144111	PROKKA_03917___159033	chr_Ps542_04168	chr_Ps799_04960	PROKKA_02990___170754	PROKKA_01049___180411	PROKKA_00453___193896	PROKKA_04628___220607	PROKKA_04966___237281	PROKKA_03303___262000	PROKKA_03684___249008
ftsH_1		ATP-dependent zinc metalloprotease FtsH	21	PROKKA_00448	PROKKA_00121___361	PROKKA_03543___24486	PROKKA_00534___29805	PROKKA_01301___46713	PROKKA_00830___59730	PROKKA_03744___82800	PROKKA_01225___89802	PROKKA_01687___105801	PROKKA_03250___125822	PROKKA_04027___144105	PROKKA_03915___159027	chr_Ps542_04170	chr_Ps799_04962	PROKKA_02988___170748	PROKKA_01051___180417	PROKKA_00451___193890	PROKKA_04630___220613	PROKKA_04964___237275	PROKKA_03305___262006	PROKKA_03682___249002
rimP		Ribosome maturation factor RimP	21	PROKKA_00454	PROKKA_00128___382	PROKKA_03536___24465	PROKKA_00541___29826	PROKKA_01307___46731	PROKKA_00837___59751	PROKKA_03737___82779	PROKKA_01218___89781	PROKKA_01694___105822	PROKKA_03257___125843	PROKKA_04020___144084	PROKKA_03909___159009	chr_Ps542_04176	chr_Ps799_04969	PROKKA_02981___170727	PROKKA_01058___180438	PROKKA_00445___193872	PROKKA_04637___220634	PROKKA_04957___237254	PROKKA_03191___261664	PROKKA_03676___248984
etfA_2		Electron transfer flavoprotein subunit alpha	21	PROKKA_03815	PROKKA_03082___9245	PROKKA_01508___18381	PROKKA_03304___38115	PROKKA_04600___56610	PROKKA_03810___68670	PROKKA_00544___73200	PROKKA_02844___94659	PROKKA_04999___115737	PROKKA_01527___120651	PROKKA_00533___133623	PROKKA_00553___148941	chr_Ps542_03191	chr_Ps799_02321	PROKKA_04579___175521	PROKKA_04240___189984	PROKKA_04393___205718	PROKKA_04290___219593	PROKKA_04758___236657	PROKKA_03925___263866	PROKKA_00492___239432
nuoB		NADH-quinone oxidoreductase subunit B	21	PROKKA_00510	PROKKA_00310___928	PROKKA_00080___14097	PROKKA_01649___33150	PROKKA_02917___51561	PROKKA_02284___64092	PROKKA_02327___78549	PROKKA_04530___99717	PROKKA_03197___110331	PROKKA_04584___129825	PROKKA_02401___139227	PROKKA_02166___153780	chr_Ps542_01744	chr_Ps799_00497	PROKKA_01545___166419	PROKKA_02493___184743	PROKKA_04264___205331	PROKKA_02518___214277	PROKKA_02288___229247	PROKKA_03664___263083	PROKKA_02456___245324
nuoI		NADH-quinone oxidoreductase subunit I	21	PROKKA_00516	PROKKA_00316___946	PROKKA_00086___14115	PROKKA_01655___33168	PROKKA_02923___51579	PROKKA_02290___64110	PROKKA_02321___78531	PROKKA_04524___99699	PROKKA_03203___110349	PROKKA_04578___129807	PROKKA_02395___139209	PROKKA_02160___153762	chr_Ps542_01738	chr_Ps799_00503	PROKKA_01539___166401	PROKKA_02499___184761	PROKKA_04270___205349	PROKKA_02524___214295	PROKKA_02282___229229	PROKKA_03657___263062	PROKKA_02462___245342
tktA		Transketolase 1	21	PROKKA_03850	PROKKA_03046___9137	PROKKA_01543___18486	PROKKA_03339___38220	PROKKA_04647___56751	PROKKA_03772___68556	PROKKA_00506___73086	PROKKA_02806___94545	PROKKA_05037___115851	PROKKA_01568___120774	PROKKA_00495___133509	PROKKA_00506___148800	chr_Ps542_03265	chr_Ps799_02359	PROKKA_04541___175407	PROKKA_04278___190098	PROKKA_04427___205820	PROKKA_04326___219701	PROKKA_04722___236549	PROKKA_00267___252892	PROKKA_00457___239327
sucD		Succinyl-CoA ligase [ADP-forming] subunit alpha	21	PROKKA_00597	PROKKA_00394___1180	PROKKA_04368___26961	PROKKA_02290___35073	PROKKA_03004___51822	PROKKA_02373___64359	PROKKA_02237___78279	PROKKA_04435___99432	PROKKA_03292___110616	PROKKA_04769___130380	PROKKA_02306___138942	PROKKA_02079___153519	chr_Ps542_01656	chr_Ps799_00592	PROKKA_01456___166152	PROKKA_02582___185010	PROKKA_03320___202499	PROKKA_02607___214544	PROKKA_02199___228980	PROKKA_00153___252550	PROKKA_02544___245588
gltA_2		Citrate synthase	21	PROKKA_00606	PROKKA_00403___1207	PROKKA_04359___26934	PROKKA_02281___35046	PROKKA_03013___51849	PROKKA_02382___64386	PROKKA_02228___78252	PROKKA_04426___99405	PROKKA_03301___110643	PROKKA_04778___130407	PROKKA_02297___138915	PROKKA_02070___153492	chr_Ps542_01647	chr_Ps799_00601	PROKKA_01447___166125	PROKKA_02591___185037	PROKKA_03329___202526	PROKKA_02616___214571	PROKKA_02190___228953	PROKKA_01932___257887	PROKKA_02553___245615
sutR		HTH-type transcriptional regulator SutR	21	PROKKA_00650	PROKKA_00459___1375	PROKKA_04476___27285	PROKKA_00678___30237	PROKKA_03057___51981	PROKKA_02532___64836	PROKKA_02091___77841	PROKKA_04294___99009	PROKKA_03436___111048	PROKKA_04962___130959	PROKKA_02107___138345	PROKKA_02026___153360	chr_Ps542_01580	chr_Ps799_00736	PROKKA_01314___165726	PROKKA_02724___185436	PROKKA_01049___195686	PROKKA_02750___214973	PROKKA_02056___228551	PROKKA_00949___254938	PROKKA_02682___246002
ppiB		Peptidyl-prolyl cis-trans isomerase B	21	PROKKA_00664	PROKKA_02671___8012	PROKKA_04534___27459	PROKKA_00736___30411	PROKKA_03074___52032	PROKKA_02595___65025	PROKKA_02154___78030	PROKKA_04357___99198	PROKKA_03373___110859	PROKKA_04899___130770	PROKKA_02170___138534	PROKKA_02009___153309	chr_Ps542_01958	chr_Ps799_00673	PROKKA_01377___165915	PROKKA_02661___185247	PROKKA_01036___195647	PROKKA_02687___214784	PROKKA_02119___228740	PROKKA_00127___252472	PROKKA_02618___245810
cfiB		2-oxoglutarate carboxylase small subunit	21	PROKKA_00761	PROKKA_01361___4081	PROKKA_04610___27687	PROKKA_04723___42372	PROKKA_00410___44040	PROKKA_04463___70629	PROKKA_04717___85719	PROKKA_02166___92625	PROKKA_00736___102948	PROKKA_02247___122811	PROKKA_04951___146877	PROKKA_04711___161415	chr_Ps542_03633	chr_Ps799_03000	PROKKA_03902___173490	PROKKA_00137___177675	PROKKA_00591___194310	PROKKA_03805___218138	PROKKA_03466___232781	PROKKA_03605___262906	PROKKA_04567___251659
hslR		Heat shock protein 15	21	PROKKA_03916	PROKKA_02995___8984	PROKKA_01604___18669	PROKKA_03400___38403	PROKKA_04713___56949	PROKKA_03704___68352	PROKKA_00439___72885	PROKKA_02738___94341	PROKKA_05105___116055	PROKKA_01632___120966	PROKKA_00427___133305	PROKKA_00440___148602	chr_Ps542_03324	chr_Ps799_02427	PROKKA_04473___175203	PROKKA_04346___190302	PROKKA_04615___206384	PROKKA_04394___219905	PROKKA_04654___236345	PROKKA_03775___263416	PROKKA_00367___239057
scoA		putative succinyl-CoA:3-ketoacid coenzyme A transferase subunit A	21	PROKKA_00885	PROKKA_00619___1855	PROKKA_01797___19248	PROKKA_02119___34560	PROKKA_03988___54774	PROKKA_03259___67017	PROKKA_01206___75186	PROKKA_00303___87036	PROKKA_04346___113778	PROKKA_03454___126434	PROKKA_01202___135630	PROKKA_01176___150810	chr_Ps542_03883	chr_Ps799_01675	PROKKA_00466___163182	PROKKA_03570___187974	PROKKA_03654___203501	PROKKA_03248___216467	PROKKA_00406___223601	PROKKA_04169___264598	PROKKA_01155___241421
exbB_1		Biopolymer transport protein ExbB	21	PROKKA_01017	PROKKA_00041___121	PROKKA_02349___20904	PROKKA_00326___29181	PROKKA_03837___54321	PROKKA_03362___67326	PROKKA_01311___75501	PROKKA_03511___96660	PROKKA_04242___113466	PROKKA_03616___126920	PROKKA_01320___135984	PROKKA_01298___151176	chr_Ps542_00935	chr_Ps799_01558	PROKKA_00572___163500	PROKKA_03464___187656	PROKKA_02633___200438	PROKKA_01282___210569	PROKKA_01801___227786	PROKKA_01596___256879	PROKKA_01289___241823
fpr_1		Ferredoxin--NADP reductase	21	PROKKA_01037	PROKKA_00062___184	PROKKA_02329___20844	PROKKA_00346___29241	PROKKA_03817___54261	PROKKA_03382___67386	PROKKA_01331___75561	PROKKA_03531___96720	PROKKA_04222___113406	PROKKA_03637___126983	PROKKA_01340___136044	PROKKA_01318___151236	chr_Ps542_00955	chr_Ps799_01538	PROKKA_00592___163560	PROKKA_03444___187596	PROKKA_02613___200378	PROKKA_01302___210629	PROKKA_01781___227726	PROKKA_01613___256930	PROKKA_01309___241883
rdgC		Recombination-associated protein RdgC	21	PROKKA_01057	PROKKA_03471___10412	PROKKA_02312___20793	PROKKA_00363___29292	PROKKA_03797___54201	PROKKA_03399___67437	PROKKA_01348___75612	PROKKA_03548___96771	PROKKA_04205___113355	PROKKA_03652___127028	PROKKA_01357___136095	PROKKA_01338___151296	chr_Ps542_00969	chr_Ps799_01521	PROKKA_00609___163611	PROKKA_03427___187545	PROKKA_02593___200318	PROKKA_01319___210680	PROKKA_01764___227675	PROKKA_02022___258157	PROKKA_01329___241943
group_238		putative binding protein component of ABC iron transporter	21	PROKKA_03952	PROKKA_01440___4318	PROKKA_01642___18783	PROKKA_03438___38517	PROKKA_04749___57057	PROKKA_03668___68244	PROKKA_00404___72780	PROKKA_02702___94233	PROKKA_00185___101295	PROKKA_01671___121083	PROKKA_00391___133197	PROKKA_00404___148494	chr_Ps542_04344	chr_Ps799_02463	PROKKA_04437___175095	PROKKA_04382___190410	PROKKA_00417___193788	PROKKA_00400___207923	PROKKA_00458___223757	PROKKA_01338___256105	PROKKA_00331___238949
recF_2		DNA replication and repair protein RecF	21	PROKKA_04001	PROKKA_03190___9569	PROKKA_04758___28131	PROKKA_04866___42801	PROKKA_00263___43599	PROKKA_04581___70983	PROKKA_00003___71577	PROKKA_02312___93063	PROKKA_00576___102468	PROKKA_02064___122262	PROKKA_00003___132033	PROKKA_00003___147291	chr_Ps542_03740	chr_Ps799_02860	PROKKA_04042___173910	PROKKA_04777___191595	PROKKA_01472___196955	PROKKA_03961___218606	PROKKA_03310___232313	PROKKA_04676___266119	PROKKA_00003___237965
ctaD_1		Cytochrome c oxidase subunit 1	21	PROKKA_01265	PROKKA_01307___3919	PROKKA_00341___14880	PROKKA_03940___40023	PROKKA_00194___43392	PROKKA_04744___71472	PROKKA_00167___72069	PROKKA_02469___93534	PROKKA_00418___101994	PROKKA_01906___121788	PROKKA_00160___132504	PROKKA_00120___147642	chr_Ps542_03675	chr_Ps799_02695	PROKKA_04207___174405	PROKKA_04612___191100	PROKKA_01561___197222	PROKKA_04117___219074	PROKKA_03154___231845	PROKKA_04920___266851	PROKKA_00140___238376
group_2397		putative FAD-linked oxidoreductase	21	PROKKA_01312	PROKKA_03631___10892	PROKKA_01362___17943	PROKKA_01965___34098	PROKKA_00147___43251	PROKKA_03490___67710	PROKKA_00226___72246	PROKKA_02528___93711	PROKKA_00359___101817	PROKKA_01849___121617	PROKKA_00217___132675	PROKKA_00167___147783	chr_Ps542_03236	chr_Ps799_02636	PROKKA_04264___174576	PROKKA_04555___190929	PROKKA_01608___197363	PROKKA_00715___208868	PROKKA_00867___224984	PROKKA_02652___260047	PROKKA_00200___238556
rsmA		Ribosomal RNA small subunit methyltransferase A	21	PROKKA_04074	PROKKA_03817___11450	PROKKA_02123___20226	PROKKA_03107___37524	PROKKA_00906___45528	PROKKA_01337___61251	PROKKA_04188___84132	PROKKA_01662___91113	PROKKA_01234___104442	PROKKA_02769___124379	PROKKA_04464___145416	PROKKA_04260___160062	chr_Ps542_04636	chr_Ps799_03341	PROKKA_03425___172059	PROKKA_00614___179106	PROKKA_03276___202367	PROKKA_01925___212498	PROKKA_01112___225719	PROKKA_02910___260821	PROKKA_04093___250237
davT		5-aminovalerate aminotransferase DavT	21	PROKKA_01349	PROKKA_02176___6526	PROKKA_01335___17862	PROKKA_01938___34017	PROKKA_00111___43143	PROKKA_03561___67923	PROKKA_00297___72459	PROKKA_02600___93927	PROKKA_00288___101604	PROKKA_01781___121413	PROKKA_00288___132888	PROKKA_00204___147894	chr_Ps542_03441	chr_Ps799_02565	PROKKA_04331___174777	PROKKA_04488___190728	PROKKA_02976___201467	PROKKA_00503___208232	PROKKA_00561___224066	PROKKA_01155___255556	PROKKA_00232___238652
davD_1		Glutarate-semialdehyde dehydrogenase DavD	21	PROKKA_01350	PROKKA_02177___6529	PROKKA_01336___17865	PROKKA_01939___34020	PROKKA_00110___43140	PROKKA_03560___67920	PROKKA_00296___72456	PROKKA_02599___93924	PROKKA_00289___101607	PROKKA_01782___121416	PROKKA_00287___132885	PROKKA_00205___147897	chr_Ps542_03442	chr_Ps799_02566	PROKKA_04330___174774	PROKKA_04489___190731	PROKKA_02975___201464	PROKKA_00504___208235	PROKKA_00562___224069	PROKKA_01156___255559	PROKKA_00231___238649
rdgB		dITP/XTP pyrophosphatase	21	PROKKA_04200	PROKKA_03945___11834	PROKKA_04214___26499	PROKKA_04192___40779	PROKKA_00758___45084	PROKKA_01017___60291	PROKKA_04370___84678	PROKKA_01801___91530	PROKKA_01089___104007	PROKKA_02641___123995	PROKKA_04600___145824	PROKKA_04393___160461	chr_Ps542_04504	chr_Ps799_03201	PROKKA_03568___172488	PROKKA_00471___178677	PROKKA_04565___206234	PROKKA_00119___207080	PROKKA_04024___234455	PROKKA_00709___254218	PROKKA_04236___250666
argB		Acetylglutamate kinase	21	PROKKA_01501	PROKKA_00945___2833	PROKKA_00719___16014	PROKKA_02224___34875	PROKKA_00510___44340	PROKKA_01247___60981	PROKKA_04600___85368	PROKKA_02048___92271	PROKKA_00854___103302	PROKKA_02355___123137	PROKKA_04833___146523	PROKKA_04609___161109	chr_Ps542_00355	chr_Ps799_00072	PROKKA_03799___173181	PROKKA_00240___177984	PROKKA_01275___196364	PROKKA_00325___207698	PROKKA_04237___235094	PROKKA_03838___263605	PROKKA_04462___251344
exoA		Exodeoxyribonuclease	21	PROKKA_01505	PROKKA_00949___2845	PROKKA_00723___16026	PROKKA_02228___34887	PROKKA_00506___44328	PROKKA_01251___60993	PROKKA_04604___85380	PROKKA_02052___92283	PROKKA_00850___103290	PROKKA_02351___123125	PROKKA_04837___146535	PROKKA_04613___161121	chr_Ps542_00352	chr_Ps799_00068	PROKKA_03803___173193	PROKKA_00236___177972	PROKKA_01271___196352	PROKKA_00329___207710	PROKKA_04241___235106	PROKKA_03841___263614	PROKKA_04466___251356
spoT		Guanosine-3',5'-bis(diphosphate) 3'-pyrophosphohydrolase	21	PROKKA_01511	PROKKA_00955___2863	PROKKA_00729___16044	PROKKA_02234___34905	PROKKA_00500___44310	PROKKA_01258___61014	PROKKA_04611___85401	PROKKA_02059___92304	PROKKA_00843___103269	PROKKA_02344___123104	PROKKA_04844___146556	PROKKA_04619___161139	chr_Ps542_00346	chr_Ps799_00061	PROKKA_03810___173214	PROKKA_00229___177951	PROKKA_01265___196334	PROKKA_00336___207731	PROKKA_04248___235127	PROKKA_03847___263632	PROKKA_04472___251374
oxyR_1		Hydrogen peroxide-inducible genes activator	21	PROKKA_01517	PROKKA_03615___10844	PROKKA_00733___16056	PROKKA_02238___34917	PROKKA_00494___44292	PROKKA_01265___61035	PROKKA_04618___85422	PROKKA_02066___92325	PROKKA_00836___103248	PROKKA_02334___123074	PROKKA_04851___146577	PROKKA_04625___161157	chr_Ps542_00337	chr_Ps799_00054	PROKKA_03817___173235	PROKKA_00222___177930	PROKKA_01259___196316	PROKKA_00343___207752	PROKKA_04255___235148	PROKKA_03853___263650	PROKKA_04478___251392
ettA		Energy-dependent translational throttle protein EttA	21	PROKKA_01585	PROKKA_04411___13233	PROKKA_03678___24891	PROKKA_04491___41676	PROKKA_04335___55815	PROKKA_04153___69699	PROKKA_00885___74223	PROKKA_03203___95736	PROKKA_04654___114702	PROKKA_01253___119829	PROKKA_00877___134655	PROKKA_00823___149751	chr_Ps542_00850	chr_Ps799_01981	PROKKA_00141___162207	PROKKA_03895___188949	PROKKA_02351___199592	PROKKA_02937___215534	PROKKA_03706___233501	PROKKA_02314___259033	PROKKA_00763___240245
fabR_1		HTH-type transcriptional repressor FabR	21	PROKKA_04468	PROKKA_01853___5557	PROKKA_03774___25179	PROKKA_04587___41964	PROKKA_04428___56094	PROKKA_04032___69336	PROKKA_00766___73866	PROKKA_03067___95328	PROKKA_04776___115068	PROKKA_01310___120000	PROKKA_00756___134292	PROKKA_00726___149460	chr_Ps542_00476	chr_Ps799_02102	PROKKA_00019___161841	PROKKA_04017___189315	PROKKA_02262___199325	PROKKA_02815___215168	PROKKA_03828___233867	PROKKA_01817___257542	PROKKA_00668___239960
hisG		ATP phosphoribosyltransferase	21	PROKKA_01715	PROKKA_02148___6442	PROKKA_03560___24537	PROKKA_00517___29754	PROKKA_04211___55443	PROKKA_04253___69999	PROKKA_00985___74523	PROKKA_03305___96042	PROKKA_04551___114393	PROKKA_01152___119526	PROKKA_00979___134961	PROKKA_00950___150132	chr_Ps542_00721	chr_Ps799_01879	PROKKA_00242___162510	PROKKA_03794___188646	PROKKA_01194___196121	PROKKA_03037___215834	PROKKA_03606___233201	PROKKA_04493___265570	PROKKA_00887___240617
cysD		Sulfate adenylyltransferase subunit 2	21	PROKKA_01722	PROKKA_02143___6427	PROKKA_02183___20406	PROKKA_02414___35445	PROKKA_04204___55422	PROKKA_04258___70014	PROKKA_00990___74538	PROKKA_03310___96057	PROKKA_04546___114378	PROKKA_01147___119511	PROKKA_00984___134976	PROKKA_00957___150153	chr_Ps542_00715	chr_Ps799_01874	PROKKA_00247___162525	PROKKA_03789___188631	PROKKA_01187___196100	PROKKA_03042___215849	PROKKA_03601___233186	PROKKA_04498___265585	PROKKA_00894___240638
rpsI		30S ribosomal protein S9	21	PROKKA_01734	PROKKA_02132___6394	PROKKA_00757___16128	PROKKA_01352___32259	PROKKA_04192___55386	PROKKA_04270___70050	PROKKA_01002___74574	PROKKA_03322___96093	PROKKA_04534___114342	PROKKA_03145___125507	PROKKA_00996___135012	PROKKA_00969___150189	chr_Ps542_00703	chr_Ps799_01862	PROKKA_00259___162561	PROKKA_03777___188595	PROKKA_01175___196064	PROKKA_03055___215888	PROKKA_03588___233147	PROKKA_04510___265621	PROKKA_00906___240674
petB		Cytochrome b	21	PROKKA_01736	PROKKA_02130___6388	PROKKA_00759___16134	PROKKA_01350___32253	PROKKA_04190___55380	PROKKA_04272___70056	PROKKA_01004___74580	PROKKA_03324___96099	PROKKA_04532___114336	PROKKA_03147___125513	PROKKA_00998___135018	PROKKA_00971___150195	chr_Ps542_00701	chr_Ps799_01860	PROKKA_00261___162567	PROKKA_03775___188589	PROKKA_01173___196058	PROKKA_03057___215894	PROKKA_03586___233141	PROKKA_04512___265627	PROKKA_00908___240680
group_245	livH_2	High-affinity branched-chain amino acid transport system permease protein LivH	21	PROKKA_04502	PROKKA_01830___5488	PROKKA_03732___25053	PROKKA_04545___41838	PROKKA_04392___55986	PROKKA_04065___69435	PROKKA_00799___73965	PROKKA_03100___95427	PROKKA_04743___114969	PROKKA_01275___119895	PROKKA_00789___134391	PROKKA_00759___149559	chr_Ps542_00512	chr_Ps799_02069	PROKKA_00052___161940	PROKKA_03984___189216	PROKKA_02295___199424	PROKKA_02849___215270	PROKKA_03794___233765	PROKKA_02414___259333	PROKKA_00701___240059
group_2452		PhoH-like protein	21	PROKKA_01827	PROKKA_03321___9962	PROKKA_00851___16410	PROKKA_01258___31977	PROKKA_04099___55107	PROKKA_04363___70329	PROKKA_01095___74853	PROKKA_00005___86142	PROKKA_04441___114063	PROKKA_03337___126083	PROKKA_01089___135291	PROKKA_01060___150462	chr_Ps542_00614	chr_Ps799_01769	PROKKA_00352___162840	PROKKA_03684___188316	PROKKA_01082___195785	PROKKA_03150___216173	PROKKA_00308___223307	PROKKA_03424___262363	PROKKA_01041___241079
moaC		Cyclic pyranopterin monophosphate synthase accessory protein	21	PROKKA_01828	PROKKA_01032___3094	PROKKA_00852___16413	PROKKA_01257___31974	PROKKA_04098___55104	PROKKA_04364___70332	PROKKA_01096___74856	PROKKA_00006___86145	PROKKA_04440___114060	PROKKA_03338___126086	PROKKA_01090___135294	PROKKA_01061___150465	chr_Ps542_00613	chr_Ps799_01768	PROKKA_00353___162843	PROKKA_03683___188313	PROKKA_01081___195782	PROKKA_03151___216176	PROKKA_00309___223310	PROKKA_03423___262360	PROKKA_01042___241082
ilvI		Acetolactate synthase isozyme 3 large subunit	21	PROKKA_01847	PROKKA_00171___511	PROKKA_02648___21801	PROKKA_00587___29964	PROKKA_04079___55047	PROKKA_00882___59886	PROKKA_03692___82644	PROKKA_01173___89646	PROKKA_01739___105957	PROKKA_01030___119160	PROKKA_03975___143949	PROKKA_01080___150522	chr_Ps542_00594	chr_Ps799_05014	PROKKA_02936___170592	PROKKA_01103___180573	PROKKA_01063___195728	PROKKA_04683___220772	PROKKA_04911___237116	PROKKA_00745___254326	PROKKA_01009___240983
ilvC		Ketol-acid reductoisomerase	21	PROKKA_01850	PROKKA_00174___520	PROKKA_03206___23475	PROKKA_03514___38745	PROKKA_04076___55038	PROKKA_00885___59895	PROKKA_03689___82635	PROKKA_01170___89637	PROKKA_01742___105966	PROKKA_01027___119151	PROKKA_03972___143940	PROKKA_01083___150531	chr_Ps542_00591	chr_Ps799_05017	PROKKA_02933___170583	PROKKA_01106___180582	PROKKA_01060___195719	PROKKA_04686___220781	PROKKA_04908___237107	PROKKA_00748___254335	PROKKA_01012___240992
rspR		HTH-type transcriptional repressor RspR	21	PROKKA_01927	PROKKA_00766___2296	PROKKA_04418___27111	PROKKA_00620___30063	PROKKA_02313___49749	PROKKA_02752___65496	PROKKA_01937___77379	PROKKA_04136___98535	PROKKA_03601___111543	PROKKA_04157___128544	PROKKA_01943___137853	PROKKA_02845___155817	chr_Ps542_01364	chr_Ps799_00894	PROKKA_02046___167922	PROKKA_01991___183237	PROKKA_03421___202802	PROKKA_04763___221012	PROKKA_00074___222605	PROKKA_00347___253132	PROKKA_02809___246383
uvrB		UvrABC system protein B	21	PROKKA_02060	PROKKA_02457___7369	PROKKA_01865___19452	PROKKA_02043___34332	PROKKA_03258___52584	PROKKA_02811___65673	PROKKA_01997___77559	PROKKA_04200___98727	PROKKA_03537___111351	PROKKA_04306___128991	PROKKA_02008___138048	PROKKA_01823___152751	chr_Ps542_01469	chr_Ps799_00837	PROKKA_01222___165450	PROKKA_02816___185712	PROKKA_03027___201620	PROKKA_00868___209327	PROKKA_00799___224780	PROKKA_03135___261496	PROKKA_02790___246326
leuB		3-isopropylmalate dehydrogenase	21	PROKKA_02080	PROKKA_00826___2476	PROKKA_04392___27033	PROKKA_00594___29985	PROKKA_03236___52518	PROKKA_02460___64620	PROKKA_02019___77625	PROKKA_04222___98793	PROKKA_03515___111285	PROKKA_04329___129060	PROKKA_02030___138114	PROKKA_01845___152817	chr_Ps542_01490	chr_Ps799_00815	PROKKA_01244___165516	PROKKA_02794___185646	PROKKA_03008___201563	PROKKA_00846___209261	PROKKA_00777___224714	PROKKA_02671___260104	PROKKA_02768___246260
asd		Aspartate-semialdehyde dehydrogenase	21	PROKKA_02081	PROKKA_00825___2473	PROKKA_04393___27036	PROKKA_00595___29988	PROKKA_03235___52515	PROKKA_02461___64623	PROKKA_02020___77628	PROKKA_04223___98796	PROKKA_03514___111282	PROKKA_04330___129063	PROKKA_02031___138117	PROKKA_01846___152820	chr_Ps542_01491	chr_Ps799_00814	PROKKA_01245___165519	PROKKA_02793___185643	PROKKA_03007___201560	PROKKA_00845___209258	PROKKA_00776___224711	PROKKA_02672___260107	PROKKA_02767___246257
folE_1		GTP cyclohydrolase 1	21	PROKKA_02171	PROKKA_00755___2263	PROKKA_04428___27141	PROKKA_00630___30093	PROKKA_03145___52245	PROKKA_02763___65529	PROKKA_01948___77412	PROKKA_04147___98568	PROKKA_03590___111510	PROKKA_04174___128595	PROKKA_01955___137889	PROKKA_01937___153093	chr_Ps542_02987	chr_Ps799_00883	PROKKA_02035___167889	PROKKA_02002___183270	PROKKA_00966___195437	PROKKA_04774___221045	PROKKA_00085___222638	PROKKA_02818___260545	PROKKA_02798___246350
ccoP2_2		Cbb3-type cytochrome c oxidase subunit CcoP2	21	PROKKA_02207	PROKKA_00438___1312	PROKKA_04501___27360	PROKKA_00703___30312	PROKKA_03109___52137	PROKKA_02560___64920	PROKKA_02119___77925	PROKKA_04322___99093	PROKKA_03408___110964	PROKKA_04933___130872	PROKKA_02135___138429	PROKKA_01973___153201	chr_Ps542_02902	chr_Ps799_00708	PROKKA_01342___165810	PROKKA_02696___185352	PROKKA_01002___195545	PROKKA_02722___214889	PROKKA_02084___228635	PROKKA_04900___266791	PROKKA_02653___245915
rpsQ		30S ribosomal protein S17	21	PROKKA_02221	PROKKA_02236___6706	PROKKA_03823___25326	PROKKA_03786___39561	PROKKA_00972___45726	PROKKA_00462___58626	PROKKA_04111___83901	PROKKA_01586___90885	PROKKA_01310___104670	PROKKA_02843___124601	PROKKA_04388___145188	PROKKA_04194___159864	chr_Ps542_00031	chr_Ps799_04600	PROKKA_03349___171831	PROKKA_00690___179334	PROKKA_04648___206483	PROKKA_00545___208358	PROKKA_00603___224192	PROKKA_00594___253873	PROKKA_03967___249859
secY		Protein translocase subunit SecY	21	PROKKA_02232	PROKKA_02247___6739	PROKKA_03834___25359	PROKKA_03775___39528	PROKKA_00983___45759	PROKKA_00473___58659	PROKKA_04100___83868	PROKKA_01575___90852	PROKKA_01321___104703	PROKKA_02854___124634	PROKKA_04377___145155	PROKKA_04183___159831	chr_Ps542_00042	chr_Ps799_04611	PROKKA_03338___171798	PROKKA_00701___179367	PROKKA_04659___206516	PROKKA_00556___208391	PROKKA_00614___224225	PROKKA_00583___253840	PROKKA_03956___249826
nrdR		Transcriptional repressor NrdR	21	PROKKA_02263	PROKKA_00511___1531	PROKKA_03863___25446	PROKKA_03746___39441	PROKKA_01014___45852	PROKKA_00504___58752	PROKKA_04069___83775	PROKKA_01544___90759	PROKKA_01351___104793	PROKKA_02885___124727	PROKKA_04347___145065	PROKKA_04152___159738	chr_Ps542_00067	chr_Ps799_04641	PROKKA_03308___171708	PROKKA_00731___179457	PROKKA_04690___206609	PROKKA_00598___208517	PROKKA_00656___224351	PROKKA_01978___258025	PROKKA_03925___249733
rpsB		30S ribosomal protein S2	21	PROKKA_02358	PROKKA_04158___12473	PROKKA_01239___17574	PROKKA_04312___41139	PROKKA_03668___53814	PROKKA_00107___57561	PROKKA_03139___80985	PROKKA_00606___87945	PROKKA_02282___107586	PROKKA_03861___127655	PROKKA_03427___142305	PROKKA_01474___151704	chr_Ps542_01104	chr_Ps799_04435	PROKKA_02374___168906	PROKKA_01665___182259	PROKKA_02471___199952	PROKKA_05032___221819	PROKKA_04490___235853	PROKKA_00013___252130	PROKKA_03120___247316
tsf		Elongation factor Ts	21	PROKKA_02359	PROKKA_04159___12476	PROKKA_01238___17571	PROKKA_04313___41142	PROKKA_03667___53811	PROKKA_00106___57558	PROKKA_03138___80982	PROKKA_00605___87942	PROKKA_02283___107589	PROKKA_03862___127658	PROKKA_03426___142302	PROKKA_01475___151707	chr_Ps542_01105	chr_Ps799_04434	PROKKA_02373___168903	PROKKA_01666___182262	PROKKA_02470___199949	PROKKA_05033___221822	PROKKA_04489___235850	PROKKA_00014___252133	PROKKA_03119___247313
fabZ		3-hydroxyacyl-[acyl-carrier-protein] dehydratase FabZ	21	PROKKA_02369	PROKKA_04169___12506	PROKKA_01228___17541	PROKKA_04323___41172	PROKKA_03657___53781	PROKKA_00095___57525	PROKKA_03127___80949	PROKKA_00595___87912	PROKKA_02293___107619	PROKKA_03872___127688	PROKKA_03416___142272	PROKKA_01485___151737	chr_Ps542_01115	chr_Ps799_04424	PROKKA_02362___168870	PROKKA_01676___182292	PROKKA_02460___199919	PROKKA_05043___221852	PROKKA_04479___235820	PROKKA_04945___266926	PROKKA_03109___247283
kdsA		2-dehydro-3-deoxyphosphooctonate aldolase	21	PROKKA_02377	PROKKA_04177___12530	PROKKA_01220___17517	PROKKA_04331___41196	PROKKA_03649___53757	PROKKA_00087___57501	PROKKA_03119___80925	PROKKA_00587___87888	PROKKA_02301___107643	PROKKA_03880___127712	PROKKA_03408___142248	PROKKA_01493___151761	chr_Ps542_01123	chr_Ps799_04416	PROKKA_02354___168846	PROKKA_01684___182316	PROKKA_02452___199895	PROKKA_05051___221876	PROKKA_04471___235796	PROKKA_04937___266902	PROKKA_03101___247259
eno		Enolase	21	PROKKA_02378	PROKKA_04178___12533	PROKKA_01219___17514	PROKKA_04332___41199	PROKKA_03648___53754	PROKKA_00086___57498	PROKKA_03118___80922	PROKKA_00586___87885	PROKKA_02302___107646	PROKKA_03881___127715	PROKKA_03407___142245	PROKKA_01494___151764	chr_Ps542_01124	chr_Ps799_04415	PROKKA_02353___168843	PROKKA_01685___182319	PROKKA_02451___199892	PROKKA_05052___221879	PROKKA_04470___235793	PROKKA_04936___266899	PROKKA_03100___247256
hda		DnaA regulatory inactivator Hda	21	PROKKA_02421	PROKKA_02939___8816	PROKKA_00899___16554	PROKKA_04372___41319	PROKKA_03608___53634	PROKKA_00046___57378	PROKKA_03078___80802	PROKKA_00546___87765	PROKKA_02342___107766	PROKKA_00247___116811	PROKKA_03367___142125	PROKKA_01537___151893	chr_Ps542_01163	chr_Ps799_04375	PROKKA_02313___168723	PROKKA_01725___182439	PROKKA_03170___202049	PROKKA_05095___222008	PROKKA_04427___235664	PROKKA_02594___259873	PROKKA_03058___247130
cdhR_4		HTH-type transcriptional regulator CdhR	21	PROKKA_02506	PROKKA_01257___3769	PROKKA_03021___22920	PROKKA_02692___36279	PROKKA_03524___53382	PROKKA_03142___66666	PROKKA_01762___76854	PROKKA_03956___97995	PROKKA_03782___112086	PROKKA_03963___127961	PROKKA_01763___137313	PROKKA_01622___152148	chr_Ps542_01186	chr_Ps799_01080	PROKKA_01006___164802	PROKKA_03031___186357	PROKKA_00166___193035	PROKKA_01711___211856	PROKKA_01373___226502	PROKKA_05086___267349	PROKKA_02971___246869
group_2518		hypothetical protein	21	PROKKA_02603	PROKKA_02608___7823	PROKKA_02892___22533	PROKKA_02562___35889	PROKKA_03355___52875	PROKKA_00215___57885	PROKKA_02863___80157	PROKKA_00175___86652	PROKKA_02556___108408	PROKKA_04170___128583	PROKKA_03159___141501	PROKKA_01736___152490	chr_Ps542_03006	chr_Ps799_04165	PROKKA_01137___165195	PROKKA_02901___185967	PROKKA_00021___192600	PROKKA_01840___212243	PROKKA_01244___226115	PROKKA_01076___255319	PROKKA_01813___243395
gtaB_2		UTP--glucose-1-phosphate uridylyltransferase	21	PROKKA_02808	PROKKA_02559___7676	PROKKA_02722___22023	PROKKA_03045___37338	PROKKA_02831___51303	PROKKA_02221___63903	PROKKA_02390___78738	PROKKA_04594___99909	PROKKA_03133___110139	PROKKA_04638___129987	PROKKA_02465___139419	PROKKA_02228___153966	chr_Ps542_01795	chr_Ps799_00431	PROKKA_01609___166611	PROKKA_02429___184551	PROKKA_04108___204863	PROKKA_02446___214061	PROKKA_02360___229463	PROKKA_03634___262993	PROKKA_02394___245138
rimO_1		Ribosomal protein S12 methylthiotransferase RimO	21	PROKKA_02846	PROKKA_02910___8729	PROKKA_02959___22734	PROKKA_02630___36093	PROKKA_02163___49299	PROKKA_00147___57681	PROKKA_02932___80364	PROKKA_00107___86448	PROKKA_02487___108201	PROKKA_00127___116451	PROKKA_03227___141705	PROKKA_03006___156300	chr_Ps542_02775	chr_Ps799_04235	PROKKA_01066___164982	PROKKA_02971___186177	PROKKA_01340___196559	PROKKA_01771___212036	PROKKA_01313___226322	PROKKA_03029___261178	PROKKA_01735___243161
fabD_2		Malonyl CoA-acyl carrier protein transacylase	21	PROKKA_02923	PROKKA_00692___2074	PROKKA_03067___23058	PROKKA_02738___36417	PROKKA_02085___49065	PROKKA_03078___66474	PROKKA_01698___76662	PROKKA_03890___97797	PROKKA_03846___112278	PROKKA_00287___116931	PROKKA_01699___137121	PROKKA_03101___156585	chr_Ps542_02568	chr_Ps799_01154	PROKKA_00941___164607	PROKKA_03096___186552	PROKKA_01413___196778	PROKKA_01646___211661	PROKKA_01438___226697	PROKKA_00080___252331	PROKKA_01648___242900
sthA		Soluble pyridine nucleotide transhydrogenase	21	PROKKA_02947	PROKKA_00213___637	PROKKA_03091___23130	PROKKA_02762___36489	PROKKA_02061___48993	PROKKA_03053___66399	PROKKA_01673___76587	PROKKA_03865___97722	PROKKA_03871___112353	PROKKA_00310___117000	PROKKA_01674___137046	PROKKA_03125___156657	chr_Ps542_02544	chr_Ps799_01179	PROKKA_00916___164532	PROKKA_03121___186627	PROKKA_02119___198896	PROKKA_01621___211586	PROKKA_01463___226772	PROKKA_01281___255934	PROKKA_01624___242828
lexA		LexA repressor	21	PROKKA_02963	PROKKA_00197___589	PROKKA_03106___23175	PROKKA_02777___36534	PROKKA_02045___48945	PROKKA_03038___66354	PROKKA_01658___76542	PROKKA_03850___97677	PROKKA_03886___112398	PROKKA_00325___117045	PROKKA_01659___137001	PROKKA_03141___156705	chr_Ps542_02528	chr_Ps799_01194	PROKKA_00901___164487	PROKKA_03136___186672	PROKKA_02102___198845	PROKKA_01606___211541	PROKKA_01478___226817	PROKKA_05110___267421	PROKKA_01608___242780
ycaO		Ribosomal protein S12 methylthiotransferase accessory factor YcaO	21	PROKKA_00891	PROKKA_01238___3712	PROKKA_01805___19272	PROKKA_02127___34584	PROKKA_03982___54756	PROKKA_03262___67026	PROKKA_01209___75195	PROKKA_03411___96360	PROKKA_04343___113769	PROKKA_03487___126533	PROKKA_01210___135654	PROKKA_01182___150828	chr_Ps542_01177	chr_Ps799_01672	PROKKA_00469___163191	PROKKA_03567___187965	PROKKA_03660___203519	PROKKA_03251___216476	PROKKA_00409___223610	PROKKA_00021___252154	PROKKA_01161___241439
topA		DNA topoisomerase 1	21	PROKKA_02967	PROKKA_00193___577	PROKKA_03110___23187	PROKKA_02781___36546	PROKKA_02041___48933	PROKKA_03034___66342	PROKKA_01654___76530	PROKKA_03846___97665	PROKKA_03890___112410	PROKKA_00329___117057	PROKKA_01655___136989	PROKKA_03145___156717	chr_Ps542_02524	chr_Ps799_01198	PROKKA_00897___164475	PROKKA_03140___186684	PROKKA_02098___198833	PROKKA_01602___211529	PROKKA_01482___226829	PROKKA_05114___267433	PROKKA_01604___242768
lepA		Elongation factor 4	21	PROKKA_03073	PROKKA_01933___5797	PROKKA_03258___23631	PROKKA_00985___31158	PROKKA_01937___48621	PROKKA_02921___66003	PROKKA_01541___76191	PROKKA_03734___97329	PROKKA_04007___112761	PROKKA_00576___117798	PROKKA_01544___136656	PROKKA_03257___157053	chr_Ps542_02497	chr_Ps799_01317	PROKKA_00781___164127	PROKKA_03256___187032	PROKKA_01991___198512	PROKKA_01488___211187	PROKKA_01596___227171	PROKKA_01520___256651	PROKKA_01493___242435
gcvP		Glycine dehydrogenase (decarboxylating)	21	PROKKA_03218	PROKKA_03498___10493	PROKKA_02281___20700	PROKKA_00394___29385	PROKKA_01810___48240	PROKKA_03446___67578	PROKKA_01395___75753	PROKKA_03581___96870	PROKKA_04172___113256	PROKKA_03696___127160	PROKKA_01390___136194	PROKKA_03396___157470	chr_Ps542_00987	chr_Ps799_01474	PROKKA_00642___163710	PROKKA_03394___187446	PROKKA_01861___198122	PROKKA_01352___210779	PROKKA_01731___227576	PROKKA_04559___265768	PROKKA_01363___242045
pykA		Pyruvate kinase II	21	PROKKA_03336	PROKKA_04347___13041	PROKKA_01048___17001	PROKKA_00158___28677	PROKKA_01673___47829	PROKKA_01812___62676	PROKKA_03366___81666	PROKKA_00845___88662	PROKKA_02058___106914	PROKKA_03772___127388	PROKKA_03651___142977	PROKKA_03525___157857	chr_Ps542_02243	chr_Ps799_03536	PROKKA_02614___169626	PROKKA_01425___181539	PROKKA_01748___197783	PROKKA_03373___216842	PROKKA_02751___230636	PROKKA_03111___261424	PROKKA_03324___247928
folX		Dihydroneopterin triphosphate 2'-epimerase	21	PROKKA_03366	PROKKA_02312___6934	PROKKA_01084___17109	PROKKA_00194___28785	PROKKA_01643___47739	PROKKA_01767___62541	PROKKA_03411___81801	PROKKA_00886___88785	PROKKA_02021___106803	PROKKA_00666___118068	PROKKA_03691___143097	PROKKA_03555___157947	chr_Ps542_02196	chr_Ps799_03577	PROKKA_02655___169749	PROKKA_01384___181416	PROKKA_01717___197690	PROKKA_03415___216968	PROKKA_02793___230762	PROKKA_02952___260947	PROKKA_03354___248018
grxD		Glutaredoxin-4	21	PROKKA_03415	PROKKA_00088___262	PROKKA_00549___15504	PROKKA_00035___28308	PROKKA_01567___47511	PROKKA_01694___62322	PROKKA_03485___82023	PROKKA_00959___89004	PROKKA_01947___106581	PROKKA_00791___118443	PROKKA_03764___143316	PROKKA_03604___158094	chr_Ps542_02178	chr_Ps799_03650	PROKKA_02728___169968	PROKKA_01311___181197	PROKKA_01668___197543	PROKKA_03487___217184	PROKKA_02865___230978	PROKKA_03998___264085	PROKKA_03404___248168
prfB		Peptide chain release factor 2	21	PROKKA_03448	PROKKA_01194___3580	PROKKA_00582___15603	PROKKA_00068___28407	PROKKA_01534___47412	PROKKA_01660___62220	PROKKA_03519___82125	PROKKA_00993___89106	PROKKA_01913___106479	PROKKA_00825___118545	PROKKA_03798___143418	PROKKA_03637___158193	chr_Ps542_02143	chr_Ps799_03683	PROKKA_02762___170070	PROKKA_01277___181095	PROKKA_02806___200957	PROKKA_03583___217472	PROKKA_02961___231266	PROKKA_00801___254494	PROKKA_03437___248267
ndk		Nucleoside diphosphate kinase	21	PROKKA_03516	PROKKA_03875___11624	PROKKA_02141___20280	PROKKA_02348___35247	PROKKA_01459___47187	PROKKA_01590___62010	PROKKA_03589___82335	PROKKA_01069___89334	PROKKA_01843___106269	PROKKA_00898___118764	PROKKA_03868___143628	PROKKA_03748___158526	chr_Ps542_03560	chr_Ps799_03752	PROKKA_02834___170286	PROKKA_01205___180879	PROKKA_00254___193299	PROKKA_03656___217691	PROKKA_03034___231485	PROKKA_03341___262114	PROKKA_03568___248660
fdx_1		2Fe-2S ferredoxin	21	PROKKA_03518	PROKKA_03873___11618	PROKKA_02143___20286	PROKKA_02346___35241	PROKKA_01457___47181	PROKKA_01588___62004	PROKKA_03591___82341	PROKKA_01071___89340	PROKKA_01841___106263	PROKKA_00900___118770	PROKKA_03870___143634	PROKKA_03750___158532	chr_Ps542_03558	chr_Ps799_03754	PROKKA_02836___170292	PROKKA_01203___180873	PROKKA_00256___193305	PROKKA_03658___217697	PROKKA_03036___231491	PROKKA_03343___262120	PROKKA_03570___248666
iscS		Cysteine desulfurase IscS	21	PROKKA_03523	PROKKA_03868___11603	PROKKA_02148___20301	PROKKA_02341___35226	PROKKA_01452___47166	PROKKA_01583___61989	PROKKA_03596___82356	PROKKA_01076___89355	PROKKA_01836___106248	PROKKA_00905___118785	PROKKA_03875___143649	PROKKA_03755___158547	chr_Ps542_03553	chr_Ps799_03759	PROKKA_02841___170307	PROKKA_01198___180858	PROKKA_00261___193320	PROKKA_03663___217712	PROKKA_03041___231506	PROKKA_03348___262135	PROKKA_03575___248681
suhB		Inositol-1-monophosphatase	21	PROKKA_03527	PROKKA_03864___11591	PROKKA_02152___20313	PROKKA_02337___35214	PROKKA_01448___47154	PROKKA_01579___61977	PROKKA_03600___82368	PROKKA_01080___89367	PROKKA_01832___106236	PROKKA_00909___118797	PROKKA_03879___143661	PROKKA_03759___158559	chr_Ps542_03549	chr_Ps799_03763	PROKKA_02845___170319	PROKKA_01194___180846	PROKKA_00265___193332	PROKKA_03667___217724	PROKKA_03045___231518	PROKKA_03352___262147	PROKKA_03579___248693
tgt		Queuine tRNA-ribosyltransferase	21	PROKKA_03532	PROKKA_03859___11576	PROKKA_02157___20328	PROKKA_02332___35199	PROKKA_01443___47139	PROKKA_01574___61962	PROKKA_03605___82383	PROKKA_01085___89382	PROKKA_01827___106221	PROKKA_00914___118812	PROKKA_03884___143676	PROKKA_03764___158574	chr_Ps542_03544	chr_Ps799_03768	PROKKA_02850___170334	PROKKA_01189___180831	PROKKA_00270___193347	PROKKA_03672___217739	PROKKA_03050___231533	PROKKA_03357___262162	PROKKA_03584___248708
group_2607		hypothetical protein	21	PROKKA_03587	PROKKA_02839___8516	PROKKA_01184___17409	PROKKA_01839___33720	PROKKA_04062___54996	PROKKA_01505___61755	PROKKA_03675___82593	PROKKA_01156___89595	PROKKA_01756___106008	PROKKA_01012___119106	PROKKA_03958___143898	PROKKA_01097___150573	chr_Ps542_03472	chr_Ps799_03842	PROKKA_02919___170541	PROKKA_01120___180624	PROKKA_03569___203246	PROKKA_03742___217949	PROKKA_03120___231743	PROKKA_02425___259366	PROKKA_00984___240908
purA		Adenylosuccinate synthetase	21	PROKKA_03662	PROKKA_01675___5023	PROKKA_01680___18897	PROKKA_04621___42066	PROKKA_04456___56178	PROKKA_03993___69219	PROKKA_00727___73749	PROKKA_03028___95211	PROKKA_04815___115185	PROKKA_01341___120093	PROKKA_00717___134175	PROKKA_00698___149376	chr_Ps542_03038	chr_Ps799_02141	PROKKA_04762___176070	PROKKA_04056___189432	PROKKA_02234___199241	PROKKA_01154___210185	PROKKA_03868___233987	PROKKA_01000___255091	PROKKA_00640___239876
aceE		Pyruvate dehydrogenase E1 component	21	PROKKA_03727	PROKKA_01609___4825	PROKKA_01398___18051	PROKKA_03194___37785	PROKKA_04521___56373	PROKKA_03928___69024	PROKKA_00662___73554	PROKKA_02963___95016	PROKKA_04880___115380	PROKKA_01410___120300	PROKKA_00652___133980	PROKKA_00633___149181	chr_Ps542_03110	chr_Ps799_02206	PROKKA_04690___175854	PROKKA_04128___189648	PROKKA_04312___205475	PROKKA_04174___219245	PROKKA_04875___237008	PROKKA_00735___254296	PROKKA_00575___239681
ftsA_2		Cell division protein FtsA	21	PROKKA_03765	PROKKA_01711___5131	PROKKA_01463___18246	PROKKA_03259___37980	PROKKA_04550___56460	PROKKA_03859___68817	PROKKA_00593___73347	PROKKA_02894___94809	PROKKA_04950___115590	PROKKA_01479___120507	PROKKA_00582___133770	PROKKA_00603___149091	chr_Ps542_03140	chr_Ps799_02272	PROKKA_04627___175665	PROKKA_04192___189840	PROKKA_04343___205568	PROKKA_04237___219434	PROKKA_04811___236816	PROKKA_01431___256384	PROKKA_00541___239579
rpmE		50S ribosomal protein L31	21	PROKKA_03770	PROKKA_01188___3562	PROKKA_01468___18261	PROKKA_03264___37995	PROKKA_04555___56475	PROKKA_03854___68802	PROKKA_00588___73332	PROKKA_02889___94794	PROKKA_04955___115605	PROKKA_01484___120522	PROKKA_00577___133755	PROKKA_00598___149076	chr_Ps542_03145	chr_Ps799_02277	PROKKA_04622___175650	PROKKA_04197___189855	PROKKA_04348___205583	PROKKA_04242___219449	PROKKA_04806___236801	PROKKA_01426___256369	PROKKA_00536___239564
ihfA		Integration host factor subunit alpha	21	PROKKA_01966	PROKKA_00669___2005	PROKKA_02021___19920	PROKKA_01525___32778	PROKKA_02352___49866	PROKKA_00366___58338	PROKKA_02712___79704	PROKKA_00244___86859	PROKKA_02717___108891	PROKKA_05244___131805	PROKKA_02999___141021	PROKKA_02766___155580	chr_Ps542_02847	chr_Ps799_04014	PROKKA_01920___167544	PROKKA_02117___183615	PROKKA_03380___202679	PROKKA_01120___210083	PROKKA_01074___225605	PROKKA_04448___265435	PROKKA_02015___244001
rpsK		30S ribosomal protein S11	21	PROKKA_02235	PROKKA_02250___6748	PROKKA_03837___25368	PROKKA_03772___39519	PROKKA_00986___45768	PROKKA_00476___58668	PROKKA_04097___83859	PROKKA_01572___90843	PROKKA_01324___104712	PROKKA_02857___124643	PROKKA_04374___145146	PROKKA_04180___159822	chr_Ps542_00045	chr_Ps799_04614	PROKKA_03335___171789	PROKKA_00704___179376	PROKKA_04662___206525	PROKKA_00559___208400	PROKKA_00617___224234	PROKKA_00580___253831	PROKKA_03953___249817
group_26323		hypothetical protein	21	PROKKA_02915	PROKKA_00684___2050	PROKKA_03059___23034	PROKKA_02730___36393	PROKKA_02093___49089	PROKKA_03086___66498	PROKKA_01706___76686	PROKKA_03898___97821	PROKKA_03838___112254	PROKKA_00279___116907	PROKKA_01707___137145	PROKKA_03093___156561	chr_Ps542_02576	chr_Ps799_01146	PROKKA_00949___164631	PROKKA_03088___186528	PROKKA_01405___196754	PROKKA_01654___211685	PROKKA_01430___226673	PROKKA_00072___252307	PROKKA_01656___242924
infA		Translation initiation factor IF-1	21	PROKKA_00489	PROKKA_02534___7601	PROKKA_00061___14040	PROKKA_01630___33093	PROKKA_02896___51498	PROKKA_02265___64035	PROKKA_02346___78606	PROKKA_04550___99777	PROKKA_03177___110271	PROKKA_04608___129897	PROKKA_02421___139287	PROKKA_02187___153843	chr_Ps542_01761	chr_Ps799_00476	PROKKA_01565___166479	PROKKA_02473___184683	PROKKA_04243___205268	PROKKA_02498___214217	PROKKA_02308___229307	PROKKA_04795___266476	PROKKA_02435___245261
rplP		50S ribosomal protein L16	21	PROKKA_02219	PROKKA_02234___6700	PROKKA_03821___25320	PROKKA_03788___39567	PROKKA_00970___45720	PROKKA_00460___58620	PROKKA_04113___83907	PROKKA_01588___90891	PROKKA_01308___104664	PROKKA_02841___124595	PROKKA_04390___145194	PROKKA_04196___159870	chr_Ps542_00029	chr_Ps799_04598	PROKKA_03351___171837	PROKKA_00688___179328	PROKKA_04646___206477	PROKKA_00543___208352	PROKKA_00601___224186	PROKKA_00596___253879	PROKKA_03969___249865
rpsU		30S ribosomal protein S21	21	PROKKA_04087	PROKKA_03829___11486	PROKKA_02111___20190	PROKKA_03095___37488	PROKKA_00893___45489	PROKKA_01350___61290	PROKKA_04201___84171	PROKKA_01675___91152	PROKKA_01221___104403	PROKKA_02756___124340	PROKKA_04477___145455	PROKKA_04273___160101	chr_Ps542_04623	chr_Ps799_03328	PROKKA_03438___172098	PROKKA_00601___179067	PROKKA_03263___202328	PROKKA_01912___212459	PROKKA_01099___225680	PROKKA_02924___260863	PROKKA_04106___250276
rplV		50S ribosomal protein L22	21	PROKKA_02217	PROKKA_02232___6694	PROKKA_03819___25314	PROKKA_03790___39573	PROKKA_00968___45714	PROKKA_00458___58614	PROKKA_04115___83913	PROKKA_01590___90897	PROKKA_01306___104658	PROKKA_02839___124589	PROKKA_04392___145200	PROKKA_04198___159876	chr_Ps542_00027	chr_Ps799_04596	PROKKA_03353___171843	PROKKA_00686___179322	PROKKA_04644___206471	PROKKA_00541___208346	PROKKA_00599___224180	PROKKA_00598___253885	PROKKA_03971___249871
glnK		Nitrogen regulatory protein P-II 2	21	PROKKA_01389	PROKKA_03704___11111	PROKKA_01312___17793	PROKKA_02885___36858	PROKKA_00012___42846	PROKKA_03592___68016	PROKKA_00328___72552	PROKKA_02630___94017	PROKKA_00257___101511	PROKKA_01744___121302	PROKKA_00318___132978	PROKKA_00333___148281	chr_Ps542_00380	chr_Ps799_02535	PROKKA_04361___174867	PROKKA_04458___190638	PROKKA_02934___201341	PROKKA_00472___208139	PROKKA_00530___223973	PROKKA_03993___264070	PROKKA_00260___238736
rplN		50S ribosomal protein L14	21	PROKKA_02222	PROKKA_02237___6709	PROKKA_03824___25329	PROKKA_03785___39558	PROKKA_00973___45729	PROKKA_00463___58629	PROKKA_04110___83898	PROKKA_01585___90882	PROKKA_01311___104673	PROKKA_02844___124604	PROKKA_04387___145185	PROKKA_04193___159861	chr_Ps542_00032	chr_Ps799_04601	PROKKA_03348___171828	PROKKA_00691___179337	PROKKA_04649___206486	PROKKA_00546___208361	PROKKA_00604___224195	PROKKA_00593___253870	PROKKA_03966___249856
rubA1		Rubredoxin-1	21	PROKKA_01306	PROKKA_03637___10910	PROKKA_01368___17961	PROKKA_01971___34116	PROKKA_00153___43269	PROKKA_03484___67692	PROKKA_00220___72228	PROKKA_02522___93693	PROKKA_00365___101835	PROKKA_01855___121635	PROKKA_00211___132657	PROKKA_00161___147765	chr_Ps542_03230	chr_Ps799_02642	PROKKA_04258___174558	PROKKA_04561___190947	PROKKA_01602___197345	PROKKA_00709___208850	PROKKA_00873___225002	PROKKA_03624___262963	PROKKA_00194___238538
rplT		50S ribosomal protein L20	21	PROKKA_01963	PROKKA_00672___2014	PROKKA_02024___19929	PROKKA_01522___32769	PROKKA_02349___49857	PROKKA_00363___58329	PROKKA_02715___79713	PROKKA_00241___86850	PROKKA_02714___108882	PROKKA_05247___131814	PROKKA_03002___141030	PROKKA_02769___155589	chr_Ps542_02850	chr_Ps799_04017	PROKKA_01923___167553	PROKKA_02114___183606	PROKKA_03383___202688	PROKKA_01117___210074	PROKKA_01071___225596	PROKKA_04451___265444	PROKKA_02012___243992
cheW_1		Chemotaxis protein CheW	21	PROKKA_01885	PROKKA_02375___7123	PROKKA_00419___15114	PROKKA_00903___30912	PROKKA_02272___49626	PROKKA_02708___65364	PROKKA_01893___77247	PROKKA_04093___98406	PROKKA_03644___111672	PROKKA_04118___128427	PROKKA_01900___137724	PROKKA_02887___155943	chr_Ps542_01306	chr_Ps799_00937	PROKKA_02089___168051	PROKKA_01948___183108	PROKKA_03463___202928	PROKKA_04720___220883	PROKKA_00031___222476	PROKKA_00309___253018	PROKKA_02850___246506
rpsC		30S ribosomal protein S3	21	PROKKA_02218	PROKKA_02233___6697	PROKKA_03820___25317	PROKKA_03789___39570	PROKKA_00969___45717	PROKKA_00459___58617	PROKKA_04114___83910	PROKKA_01589___90894	PROKKA_01307___104661	PROKKA_02840___124592	PROKKA_04391___145197	PROKKA_04197___159873	chr_Ps542_00028	chr_Ps799_04597	PROKKA_03352___171840	PROKKA_00687___179325	PROKKA_04645___206474	PROKKA_00542___208349	PROKKA_00600___224183	PROKKA_00597___253882	PROKKA_03970___249868
mreB		Rod shape-determining protein MreB	21	PROKKA_01688	PROKKA_04451___13353	PROKKA_03587___24618	PROKKA_00490___29673	PROKKA_04238___55524	PROKKA_04225___69915	PROKKA_00957___74439	PROKKA_03277___95958	PROKKA_04579___114477	PROKKA_01185___119625	PROKKA_00951___134877	PROKKA_00923___150051	chr_Ps542_00748	chr_Ps799_01907	PROKKA_00214___162426	PROKKA_03822___188730	PROKKA_01221___196202	PROKKA_03009___215750	PROKKA_03634___233285	PROKKA_04461___265474	PROKKA_00860___240536
rplQ		50S ribosomal protein L17	21	PROKKA_02238	PROKKA_02253___6757	PROKKA_03840___25377	PROKKA_03769___39510	PROKKA_00989___45777	PROKKA_00479___58677	PROKKA_04094___83850	PROKKA_01569___90834	PROKKA_01327___104721	PROKKA_02860___124652	PROKKA_04371___145137	PROKKA_04177___159813	chr_Ps542_00048	chr_Ps799_04617	PROKKA_03332___171780	PROKKA_00707___179385	PROKKA_04665___206534	PROKKA_00562___208409	PROKKA_00620___224243	PROKKA_00577___253822	PROKKA_03950___249808
rpsJ		30S ribosomal protein S10	21	PROKKA_02211	PROKKA_02226___6676	PROKKA_03813___25296	PROKKA_03796___39591	PROKKA_00962___45696	PROKKA_00452___58596	PROKKA_04121___83931	PROKKA_01596___90915	PROKKA_01300___104640	PROKKA_02833___124571	PROKKA_04398___145218	PROKKA_04204___159894	chr_Ps542_00021	chr_Ps799_04590	PROKKA_03359___171861	PROKKA_00680___179304	PROKKA_04638___206453	PROKKA_00535___208328	PROKKA_00593___224162	PROKKA_00604___253903	PROKKA_03977___249889
rplE		50S ribosomal protein L5	21	PROKKA_02224	PROKKA_02239___6715	PROKKA_03826___25335	PROKKA_03783___39552	PROKKA_00975___45735	PROKKA_00465___58635	PROKKA_04108___83892	PROKKA_01583___90876	PROKKA_01313___104679	PROKKA_02846___124610	PROKKA_04385___145179	PROKKA_04191___159855	chr_Ps542_00034	chr_Ps799_04603	PROKKA_03346___171822	PROKKA_00693___179343	PROKKA_04651___206492	PROKKA_00548___208367	PROKKA_00606___224201	PROKKA_00591___253864	PROKKA_03964___249850
rplS		50S ribosomal protein L19	21	PROKKA_03475	PROKKA_01213___3637	PROKKA_00603___15666	PROKKA_00089___28470	PROKKA_01499___47307	PROKKA_01635___62145	PROKKA_03544___82200	PROKKA_01024___89199	PROKKA_01888___106404	PROKKA_00855___118635	PROKKA_03823___143493	PROKKA_03664___158274	chr_Ps542_02111	chr_Ps799_03708	PROKKA_02787___170145	PROKKA_01252___181020	PROKKA_00184___193089	PROKKA_03608___217547	PROKKA_02986___231341	PROKKA_00460___253471	PROKKA_03464___248348
rpsH		30S ribosomal protein S8	21	PROKKA_02226	PROKKA_02241___6721	PROKKA_03828___25341	PROKKA_03781___39546	PROKKA_00977___45741	PROKKA_00467___58641	PROKKA_04106___83886	PROKKA_01581___90870	PROKKA_01315___104685	PROKKA_02848___124616	PROKKA_04383___145173	PROKKA_04189___159849	chr_Ps542_00036	chr_Ps799_04605	PROKKA_03344___171816	PROKKA_00695___179349	PROKKA_04653___206498	PROKKA_00550___208373	PROKKA_00608___224207	PROKKA_00589___253858	PROKKA_03962___249844
hupB_2		DNA-binding protein HU-beta	21	PROKKA_00164	PROKKA_02652___7955	PROKKA_00150___14307	PROKKA_01719___33360	PROKKA_02581___50553	PROKKA_02430___64530	PROKKA_02180___78108	PROKKA_04378___99261	PROKKA_03350___110790	PROKKA_04823___130542	PROKKA_02249___138771	PROKKA_02486___154740	chr_Ps542_01939	chr_Ps799_00650	PROKKA_01398___165978	PROKKA_02640___185184	PROKKA_03861___204122	PROKKA_02666___214721	PROKKA_02140___228803	PROKKA_00039___252208	PROKKA_02095___244241
ihfB		Integration host factor subunit beta	21	PROKKA_02040	PROKKA_02853___8558	PROKKA_01842___19383	PROKKA_02020___34263	PROKKA_03288___52674	PROKKA_02791___65613	PROKKA_01976___77496	PROKKA_04175___98652	PROKKA_03562___111426	PROKKA_04281___128916	PROKKA_01983___137973	PROKKA_01803___152691	chr_Ps542_01447	chr_Ps799_00855	PROKKA_01199___165381	PROKKA_02839___185781	PROKKA_03048___201683	PROKKA_00888___209387	PROKKA_00819___224840	PROKKA_02507___259612	PROKKA_01880___243596
alaA		Glutamate-pyruvate aminotransferase AlaA	21	PROKKA_00620	PROKKA_00415___1243	PROKKA_00119___14214	PROKKA_01688___33267	PROKKA_03027___51891	PROKKA_02396___64428	PROKKA_02214___78210	PROKKA_04412___99363	PROKKA_03315___110685	PROKKA_04792___130449	PROKKA_02283___138873	PROKKA_02056___153450	chr_Ps542_01633	chr_Ps799_00615	PROKKA_01433___166083	PROKKA_02605___185079	PROKKA_03343___202568	PROKKA_02631___214616	PROKKA_02175___228908	PROKKA_01946___257929	PROKKA_02567___245657
pilT_3		Twitching mobility protein	21	PROKKA_04191	PROKKA_03954___11861	PROKKA_04223___26526	PROKKA_04183___40752	PROKKA_00767___45111	PROKKA_01008___60264	PROKKA_04361___84651	PROKKA_01792___91503	PROKKA_01098___104034	PROKKA_02650___124022	PROKKA_04591___145797	PROKKA_04384___160434	chr_Ps542_04513	chr_Ps799_03210	PROKKA_03559___172461	PROKKA_00480___178704	PROKKA_04574___206261	PROKKA_00128___207107	PROKKA_04015___234428	PROKKA_00700___254191	PROKKA_04227___250639
nusA		hypothetical protein	21	PROKKA_00455	PROKKA_00129___385	PROKKA_03535___24462	PROKKA_00542___29829	PROKKA_01308___46734	PROKKA_00838___59754	PROKKA_03736___82776	PROKKA_01217___89778	PROKKA_01695___105825	PROKKA_03258___125846	PROKKA_04019___144081	PROKKA_03908___159006	chr_Ps542_04177	chr_Ps799_04970	PROKKA_02980___170724	PROKKA_01059___180441	PROKKA_00444___193869	PROKKA_04638___220637	PROKKA_04956___237251	PROKKA_03192___261667	PROKKA_03675___248981
rpmB		50S ribosomal protein L28	21	PROKKA_01495	PROKKA_00939___2815	PROKKA_00712___15993	PROKKA_02207___34824	PROKKA_00516___44358	PROKKA_01240___60960	PROKKA_04593___85347	PROKKA_02041___92250	PROKKA_00861___103323	PROKKA_02362___123158	PROKKA_04826___146502	PROKKA_04603___161091	chr_Ps542_00361	chr_Ps799_00079	PROKKA_03788___173148	PROKKA_00251___178017	PROKKA_01281___196382	PROKKA_00317___207674	PROKKA_04229___235070	PROKKA_03832___263587	PROKKA_04456___251326
rplO		50S ribosomal protein L15	21	PROKKA_02231	PROKKA_02246___6736	PROKKA_03833___25356	PROKKA_03776___39531	PROKKA_00982___45756	PROKKA_00472___58656	PROKKA_04101___83871	PROKKA_01576___90855	PROKKA_01320___104700	PROKKA_02853___124631	PROKKA_04378___145158	PROKKA_04184___159834	chr_Ps542_00041	chr_Ps799_04610	PROKKA_03339___171801	PROKKA_00700___179364	PROKKA_04658___206513	PROKKA_00555___208388	PROKKA_00613___224222	PROKKA_00584___253843	PROKKA_03957___249829
rpsR		30S ribosomal protein S18	21	PROKKA_04447	PROKKA_01871___5611	PROKKA_01673___18876	PROKKA_04614___42045	PROKKA_04449___56157	PROKKA_04000___69240	PROKKA_00734___73770	PROKKA_03035___95232	PROKKA_04808___115164	PROKKA_01334___120072	PROKKA_00724___134196	PROKKA_00705___149397	chr_Ps542_03031	chr_Ps799_02134	PROKKA_04769___176091	PROKKA_04049___189411	PROKKA_02241___199262	PROKKA_01147___210164	PROKKA_03861___233966	PROKKA_00995___255076	PROKKA_00647___239897
ttcA		tRNA 2-thiocytidine biosynthesis protein TtcA	21	PROKKA_02450	PROKKA_02964___8891	PROKKA_00927___16638	PROKKA_04400___41403	PROKKA_03579___53547	PROKKA_00384___58392	PROKKA_03048___80712	PROKKA_00519___87684	PROKKA_02369___107847	PROKKA_00219___116727	PROKKA_03340___142044	PROKKA_01567___151983	chr_Ps542_02614	chr_Ps799_04348	PROKKA_02286___168642	PROKKA_01752___182520	PROKKA_03140___201959	PROKKA_05122___222089	PROKKA_04400___235583	PROKKA_01157___255562	PROKKA_03026___247034
group_26349		hypothetical protein	21	PROKKA_00092	PROKKA_00289___865	PROKKA_04384___27009	PROKKA_02306___35121	PROKKA_02511___50343	PROKKA_02004___63252	PROKKA_02608___79392	PROKKA_04809___100554	PROKKA_02871___109353	PROKKA_04406___129291	PROKKA_02728___140208	PROKKA_02559___154959	chr_Ps542_02015	chr_Ps799_00216	PROKKA_01808___167208	PROKKA_02229___183951	PROKKA_03791___203912	PROKKA_02249___213470	PROKKA_02556___230051	PROKKA_03204___261703	PROKKA_02600___245756
rimK_2		Ribosomal protein S6--L-glutamate ligase	21	PROKKA_03918	PROKKA_02993___8978	PROKKA_01606___18675	PROKKA_03402___38409	PROKKA_04715___56955	PROKKA_03702___68346	PROKKA_00437___72879	PROKKA_02736___94335	PROKKA_05107___116061	PROKKA_01634___120972	PROKKA_00425___133299	PROKKA_00438___148596	chr_Ps542_03326	chr_Ps799_02429	PROKKA_04471___175197	PROKKA_04348___190308	PROKKA_04617___206390	PROKKA_04396___219911	PROKKA_04652___236339	PROKKA_03777___263422	PROKKA_00365___239051
phoB		Phosphate regulon transcriptional regulatory protein PhoB	21	PROKKA_01529	PROKKA_03624___10871	PROKKA_00743___16086	PROKKA_02248___34947	PROKKA_00482___44256	PROKKA_01275___61065	PROKKA_04628___85452	PROKKA_02076___92355	PROKKA_00826___103218	PROKKA_02324___123044	PROKKA_04861___146607	PROKKA_04637___161193	chr_Ps542_00298	chr_Ps799_00020	PROKKA_03827___173265	PROKKA_00212___177900	PROKKA_01247___196280	PROKKA_00353___207782	PROKKA_04265___235178	PROKKA_03865___263686	PROKKA_04490___251428
rpsT		30S ribosomal protein S20	21	PROKKA_01781	PROKKA_03137___9410	PROKKA_00807___16278	PROKKA_01302___32109	PROKKA_04145___55245	PROKKA_04318___70194	PROKKA_01050___74718	PROKKA_03370___96237	PROKKA_04486___114198	PROKKA_03308___125996	PROKKA_01044___135156	PROKKA_01016___150330	chr_Ps542_00656	chr_Ps799_01814	PROKKA_00307___162705	PROKKA_03729___188451	PROKKA_01128___195923	PROKKA_03103___216032	PROKKA_03540___233003	PROKKA_04862___266677	PROKKA_00953___240815
fdx_2		Ferredoxin	21	PROKKA_04234	PROKKA_03921___11762	PROKKA_04189___26424	PROKKA_04217___40854	PROKKA_00724___44982	PROKKA_01047___60381	PROKKA_04400___84768	PROKKA_01831___91620	PROKKA_01060___103920	PROKKA_02615___123917	PROKKA_04630___145914	PROKKA_04427___160563	chr_Ps542_04480	chr_Ps799_03172	PROKKA_03598___172578	PROKKA_00441___178587	PROKKA_00839___195056	PROKKA_00089___206990	PROKKA_04054___234545	PROKKA_00939___254908	PROKKA_04270___250768
ilvH		Acetolactate synthase isozyme 3 small subunit	21	PROKKA_01848	PROKKA_00172___514	PROKKA_02647___21798	PROKKA_00588___29967	PROKKA_04078___55044	PROKKA_00883___59889	PROKKA_03691___82641	PROKKA_01172___89643	PROKKA_01740___105960	PROKKA_01029___119157	PROKKA_03974___143946	PROKKA_01081___150525	chr_Ps542_00593	chr_Ps799_05015	PROKKA_02935___170589	PROKKA_01104___180576	PROKKA_01062___195725	PROKKA_04684___220775	PROKKA_04910___237113	PROKKA_00746___254329	PROKKA_01010___240986
nth		Endonuclease III	21	PROKKA_03148	PROKKA_02002___6004	PROKKA_03330___23847	PROKKA_01057___31374	PROKKA_01864___48402	PROKKA_02845___65775	PROKKA_01465___75963	PROKKA_03657___97098	PROKKA_04084___112992	PROKKA_03761___127355	PROKKA_01467___136425	PROKKA_03331___157275	chr_Ps542_02274	chr_Ps799_01394	PROKKA_00704___163896	PROKKA_03333___187263	PROKKA_01917___198290	PROKKA_01413___210962	PROKKA_01670___227393	PROKKA_01637___257002	PROKKA_01419___242213
ureG		Urease accessory protein UreG	21	PROKKA_04465	PROKKA_01856___5566	PROKKA_03777___25188	PROKKA_04590___41973	PROKKA_04431___56103	PROKKA_04029___69327	PROKKA_00763___73857	PROKKA_03064___95319	PROKKA_04779___115077	PROKKA_01313___120009	PROKKA_00753___134283	PROKKA_00723___149451	chr_Ps542_00473	chr_Ps799_02105	PROKKA_00016___161832	PROKKA_04020___189324	PROKKA_02259___199316	PROKKA_02812___215159	PROKKA_03831___233876	PROKKA_01820___257551	PROKKA_00665___239951
rpsF		30S ribosomal protein S6	21	PROKKA_04446	PROKKA_01872___5614	PROKKA_01674___18879	PROKKA_04615___42048	PROKKA_04450___56160	PROKKA_03999___69237	PROKKA_00733___73767	PROKKA_03034___95229	PROKKA_04809___115167	PROKKA_01335___120075	PROKKA_00723___134193	PROKKA_00704___149394	chr_Ps542_03032	chr_Ps799_02135	PROKKA_04768___176088	PROKKA_04050___189414	PROKKA_02240___199259	PROKKA_01148___210167	PROKKA_03862___233969	PROKKA_00996___255079	PROKKA_00646___239894
glnG		Nitrogen regulation protein NR(I)	21	PROKKA_04186	PROKKA_01585___4753	PROKKA_04228___26541	PROKKA_04178___40737	PROKKA_00772___45126	PROKKA_01002___60246	PROKKA_04355___84633	PROKKA_01786___91485	PROKKA_01105___104055	PROKKA_02655___124037	PROKKA_04585___145779	PROKKA_04379___160419	chr_Ps542_04519	chr_Ps799_03216	PROKKA_03553___172443	PROKKA_00486___178722	PROKKA_04579___206276	PROKKA_00133___207122	PROKKA_04010___234413	PROKKA_00694___254173	PROKKA_04222___250624
rpmF		50S ribosomal protein L32	21	PROKKA_02925	PROKKA_00694___2080	PROKKA_03069___23064	PROKKA_02740___36423	PROKKA_02083___49059	PROKKA_03076___66468	PROKKA_01696___76656	PROKKA_03888___97791	PROKKA_03848___112284	PROKKA_00289___116937	PROKKA_01697___137115	PROKKA_03103___156591	chr_Ps542_02566	chr_Ps799_01156	PROKKA_00939___164601	PROKKA_03098___186558	PROKKA_01415___196784	PROKKA_01644___211655	PROKKA_01440___226703	PROKKA_00082___252337	PROKKA_01646___242894
rpsD		30S ribosomal protein S4	21	PROKKA_02236	PROKKA_02251___6751	PROKKA_03838___25371	PROKKA_03771___39516	PROKKA_00987___45771	PROKKA_00477___58671	PROKKA_04096___83856	PROKKA_01571___90840	PROKKA_01325___104715	PROKKA_02858___124646	PROKKA_04373___145143	PROKKA_04179___159819	chr_Ps542_00046	chr_Ps799_04615	PROKKA_03334___171786	PROKKA_00705___179379	PROKKA_04663___206528	PROKKA_00560___208403	PROKKA_00618___224237	PROKKA_00579___253828	PROKKA_03952___249814
ybaB		Nucleoid-associated protein YbaB	21	PROKKA_00658	PROKKA_00464___1390	PROKKA_04469___27264	PROKKA_00671___30216	PROKKA_03068___52014	PROKKA_02524___64812	PROKKA_02083___77817	PROKKA_04286___98985	PROKKA_03444___111072	PROKKA_04970___130983	PROKKA_02099___138321	PROKKA_02015___153327	chr_Ps542_01570	chr_Ps799_00744	PROKKA_01306___165702	PROKKA_02732___185460	PROKKA_01042___195665	PROKKA_00785___209078	PROKKA_00716___224531	PROKKA_00956___254959	PROKKA_02693___246035
fis		DNA-binding protein Fis	21	PROKKA_01537	PROKKA_01824___5470	PROKKA_03726___25035	PROKKA_04539___41820	PROKKA_04383___55959	PROKKA_04073___69459	PROKKA_00807___73989	PROKKA_03108___95451	PROKKA_04735___114945	PROKKA_02950___124922	PROKKA_00797___134415	PROKKA_00768___149586	chr_Ps542_00520	chr_Ps799_02061	PROKKA_00060___161964	PROKKA_03976___189192	PROKKA_02304___199451	PROKKA_02857___215294	PROKKA_03786___233741	PROKKA_02406___259309	PROKKA_00710___240086
rplX		50S ribosomal protein L24	21	PROKKA_02223	PROKKA_02238___6712	PROKKA_03825___25332	PROKKA_03784___39555	PROKKA_00974___45732	PROKKA_00464___58632	PROKKA_04109___83895	PROKKA_01584___90879	PROKKA_01312___104676	PROKKA_02845___124607	PROKKA_04386___145182	PROKKA_04192___159858	chr_Ps542_00033	chr_Ps799_04602	PROKKA_03347___171825	PROKKA_00692___179340	PROKKA_04650___206489	PROKKA_00547___208364	PROKKA_00605___224198	PROKKA_00592___253867	PROKKA_03965___249853
acrR		HTH-type transcriptional regulator AcrR	21	PROKKA_02912	PROKKA_00681___2041	PROKKA_03056___23025	PROKKA_02727___36384	PROKKA_02096___49098	PROKKA_03089___66507	PROKKA_01709___76695	PROKKA_03901___97830	PROKKA_03835___112245	PROKKA_00276___116898	PROKKA_01710___137154	PROKKA_03090___156552	chr_Ps542_02579	chr_Ps799_01143	PROKKA_00952___164640	PROKKA_03085___186519	PROKKA_01402___196745	PROKKA_01657___211694	PROKKA_01427___226664	PROKKA_00069___252298	PROKKA_01659___242933
sdhA		Succinate dehydrogenase flavoprotein subunit	21	PROKKA_00603	PROKKA_00400___1198	PROKKA_04362___26943	PROKKA_02284___35055	PROKKA_03010___51840	PROKKA_02379___64377	PROKKA_02231___78261	PROKKA_04429___99414	PROKKA_03298___110634	PROKKA_04775___130398	PROKKA_02300___138924	PROKKA_02073___153501	chr_Ps542_01650	chr_Ps799_00598	PROKKA_01450___166134	PROKKA_02588___185028	PROKKA_03326___202517	PROKKA_02613___214562	PROKKA_02193___228962	PROKKA_01929___257878	PROKKA_02550___245606
rpoA		DNA-directed RNA polymerase subunit alpha	21	PROKKA_02237	PROKKA_02252___6754	PROKKA_03839___25374	PROKKA_03770___39513	PROKKA_00988___45774	PROKKA_00478___58674	PROKKA_04095___83853	PROKKA_01570___90837	PROKKA_01326___104718	PROKKA_02859___124649	PROKKA_04372___145140	PROKKA_04178___159816	chr_Ps542_00047	chr_Ps799_04616	PROKKA_03333___171783	PROKKA_00706___179382	PROKKA_04664___206531	PROKKA_00561___208406	PROKKA_00619___224240	PROKKA_00578___253825	PROKKA_03951___249811
lpxC		UDP-3-O-[3-hydroxymyristoyl] N-acetylglucosamine deacetylase	21	PROKKA_01760	PROKKA_02106___6316	PROKKA_00783___16206	PROKKA_01326___32181	PROKKA_04166___55308	PROKKA_04296___70128	PROKKA_01028___74652	PROKKA_03348___96171	PROKKA_04508___114264	PROKKA_03171___125585	PROKKA_01022___135090	PROKKA_00995___150267	chr_Ps542_00677	chr_Ps799_01836	PROKKA_00285___162639	PROKKA_03751___188517	PROKKA_01149___195986	PROKKA_03081___215966	PROKKA_03562___233069	PROKKA_04536___265699	PROKKA_00932___240752
ribH		6,7-dimethyl-8-ribityllumazine synthase	21	PROKKA_02267	PROKKA_00507___1519	PROKKA_03867___25458	PROKKA_03742___39429	PROKKA_01018___45864	PROKKA_00508___58764	PROKKA_04065___83763	PROKKA_01540___90747	PROKKA_01355___104805	PROKKA_02889___124739	PROKKA_04343___145053	PROKKA_04148___159726	chr_Ps542_00071	chr_Ps799_04645	PROKKA_03304___171696	PROKKA_00735___179469	PROKKA_04694___206621	PROKKA_00602___208529	PROKKA_00660___224363	PROKKA_00567___253792	PROKKA_03921___249721
iscA		Iron-binding protein IscA	21	PROKKA_03521	PROKKA_03870___11609	PROKKA_02146___20295	PROKKA_02343___35232	PROKKA_01454___47172	PROKKA_01585___61995	PROKKA_03594___82350	PROKKA_01074___89349	PROKKA_01838___106254	PROKKA_00903___118779	PROKKA_03873___143643	PROKKA_03753___158541	chr_Ps542_03555	chr_Ps799_03757	PROKKA_02839___170301	PROKKA_01200___180864	PROKKA_00259___193314	PROKKA_03661___217706	PROKKA_03039___231500	PROKKA_03346___262129	PROKKA_03573___248675
rpmD		50S ribosomal protein L30	21	PROKKA_02230	PROKKA_02245___6733	PROKKA_03832___25353	PROKKA_03777___39534	PROKKA_00981___45753	PROKKA_00471___58653	PROKKA_04102___83874	PROKKA_01577___90858	PROKKA_01319___104697	PROKKA_02852___124628	PROKKA_04379___145161	PROKKA_04185___159837	chr_Ps542_00040	chr_Ps799_04609	PROKKA_03340___171804	PROKKA_00699___179361	PROKKA_04657___206510	PROKKA_00554___208385	PROKKA_00612___224219	PROKKA_00585___253846	PROKKA_03958___249832
soj_4		Sporulation initiation inhibitor protein Soj	21	PROKKA_00879	PROKKA_03200___9599	PROKKA_04748___28101	PROKKA_04856___42771	PROKKA_00273___43629	PROKKA_04571___70953	PROKKA_04846___86106	PROKKA_02296___93015	PROKKA_00586___102498	PROKKA_02075___122295	PROKKA_05079___147261	PROKKA_04827___161763	chr_Ps542_03750	chr_Ps799_02870	PROKKA_04032___173880	PROKKA_00008___177288	PROKKA_01462___196925	PROKKA_03951___218576	PROKKA_03320___232343	PROKKA_04060___264271	PROKKA_04704___252070
ureA		Urease subunit gamma	21	PROKKA_04497	PROKKA_01835___5503	PROKKA_03746___25095	PROKKA_04559___41880	PROKKA_04397___56001	PROKKA_04060___69420	PROKKA_00794___73950	PROKKA_03095___95412	PROKKA_04748___114984	PROKKA_01289___119937	PROKKA_00784___134376	PROKKA_00754___149544	chr_Ps542_00498	chr_Ps799_02074	PROKKA_00047___161925	PROKKA_03989___189231	PROKKA_02290___199409	PROKKA_02844___215255	PROKKA_03799___233780	PROKKA_02448___259435	PROKKA_00696___240044
sugB		Trehalose transport system permease protein SugB	21	PROKKA_00153	PROKKA_02663___7988	PROKKA_00161___14340	PROKKA_01730___33393	PROKKA_02570___50520	PROKKA_02441___64563	PROKKA_02169___78075	PROKKA_04367___99228	PROKKA_03361___110823	PROKKA_04887___130734	PROKKA_02182___138570	PROKKA_02497___154773	chr_Ps542_01950	chr_Ps799_00661	PROKKA_01387___165945	PROKKA_02651___185217	PROKKA_03850___204089	PROKKA_02677___214754	PROKKA_02129___228770	PROKKA_00115___252436	PROKKA_02084___244208
ylxH		Flagellum site-determining protein YlxH	21	PROKKA_01875	PROKKA_02385___7153	PROKKA_00409___15084	PROKKA_00913___30942	PROKKA_02262___49596	PROKKA_02698___65334	PROKKA_01883___77217	PROKKA_04083___98376	PROKKA_03654___111702	PROKKA_04108___128397	PROKKA_01890___137694	PROKKA_02897___155973	chr_Ps542_01296	chr_Ps799_00947	PROKKA_02099___168081	PROKKA_01938___183078	PROKKA_03473___202958	PROKKA_04710___220853	PROKKA_00021___222446	PROKKA_01954___257953	PROKKA_02860___246536
sodB		Superoxide dismutase [Fe]	21	PROKKA_03398	PROKKA_00075___223	PROKKA_00536___15465	PROKKA_00022___28269	PROKKA_01584___47562	PROKKA_01711___62373	PROKKA_03468___81972	PROKKA_00942___88953	PROKKA_01964___106632	PROKKA_00771___118383	PROKKA_03747___143265	PROKKA_03587___158043	chr_Ps542_00257	chr_Ps799_03633	PROKKA_02711___169917	PROKKA_01328___181248	PROKKA_01685___197594	PROKKA_03470___217133	PROKKA_02848___230927	PROKKA_04020___264151	PROKKA_03386___248114
dnaJ		Chaperone protein DnaJ	21	PROKKA_00440	PROKKA_00113___337	PROKKA_03552___24513	PROKKA_00525___29778	PROKKA_01293___46689	PROKKA_00822___59706	PROKKA_03752___82824	PROKKA_01233___89826	PROKKA_01679___105777	PROKKA_03240___125792	PROKKA_04035___144129	PROKKA_03923___159051	chr_Ps542_04161	chr_Ps799_04954	PROKKA_02996___170772	PROKKA_01043___180393	PROKKA_00459___193914	PROKKA_04622___220589	PROKKA_04972___237299	PROKKA_03297___261982	PROKKA_03690___249026
csrA		hypothetical protein	21	PROKKA_02517	PROKKA_02864___8591	PROKKA_03010___22887	PROKKA_02681___36246	PROKKA_03513___53349	PROKKA_03153___66699	PROKKA_01773___76887	PROKKA_03967___98028	PROKKA_03771___112053	PROKKA_03975___127997	PROKKA_01774___137346	PROKKA_01633___152181	chr_Ps542_01197	chr_Ps799_01069	PROKKA_01017___164835	PROKKA_03020___186324	PROKKA_00155___193002	PROKKA_01722___211889	PROKKA_01362___226469	PROKKA_01174___255613	PROKKA_02960___246836
leuC		3-isopropylmalate dehydratase large subunit	21	PROKKA_02078	PROKKA_00828___2482	PROKKA_04390___27027	PROKKA_00592___29979	PROKKA_03238___52524	PROKKA_02458___64614	PROKKA_02017___77619	PROKKA_04220___98787	PROKKA_03517___111291	PROKKA_04327___129054	PROKKA_02028___138108	PROKKA_01843___152811	chr_Ps542_01488	chr_Ps799_00817	PROKKA_01242___165510	PROKKA_02796___185652	PROKKA_03010___201569	PROKKA_00848___209267	PROKKA_00779___224720	PROKKA_02669___260098	PROKKA_02770___246266
groL		60 kDa chaperonin	21	PROKKA_00377	PROKKA_01732___5194	PROKKA_04083___26106	PROKKA_03526___38781	PROKKA_01200___46410	PROKKA_00760___59520	PROKKA_03814___83010	PROKKA_01295___90012	PROKKA_01617___105591	PROKKA_03294___125954	PROKKA_04097___144315	PROKKA_03986___159240	chr_Ps542_04100	chr_Ps799_04892	PROKKA_03058___170958	PROKKA_00981___180207	PROKKA_00522___194103	PROKKA_04550___220373	PROKKA_05044___237515	PROKKA_00376___253219	PROKKA_03755___249221
group_26381		hypothetical protein	21	PROKKA_04078	PROKKA_03821___11462	PROKKA_02119___20214	PROKKA_03103___37512	PROKKA_00902___45516	PROKKA_01341___61263	PROKKA_04192___84144	PROKKA_01666___91125	PROKKA_01230___104430	PROKKA_02765___124367	PROKKA_04468___145428	PROKKA_04264___160074	chr_Ps542_04632	chr_Ps799_03337	PROKKA_03429___172071	PROKKA_00610___179094	PROKKA_03272___202355	PROKKA_01921___212486	PROKKA_01108___225707	PROKKA_02914___260833	PROKKA_04097___250249
sdhB		Succinate dehydrogenase iron-sulfur subunit	21	PROKKA_00602	PROKKA_00399___1195	PROKKA_04363___26946	PROKKA_02285___35058	PROKKA_03009___51837	PROKKA_02378___64374	PROKKA_02232___78264	PROKKA_04430___99417	PROKKA_03297___110631	PROKKA_04774___130395	PROKKA_02301___138927	PROKKA_02074___153504	chr_Ps542_01651	chr_Ps799_00597	PROKKA_01451___166137	PROKKA_02587___185025	PROKKA_03325___202514	PROKKA_02612___214559	PROKKA_02194___228965	PROKKA_01928___257875	PROKKA_02549___245603
group_26383		hypothetical protein	21	PROKKA_02635	PROKKA_00150___448	PROKKA_02670___21867	PROKKA_00565___29898	PROKKA_01330___46800	PROKKA_00861___59823	PROKKA_03713___82707	PROKKA_01194___89709	PROKKA_01718___105894	PROKKA_01049___119217	PROKKA_03996___144012	PROKKA_03884___158934	chr_Ps542_04198	chr_Ps799_04993	PROKKA_02957___170655	PROKKA_01082___180510	PROKKA_00380___193677	PROKKA_04662___220709	PROKKA_04932___237179	PROKKA_01378___256225	PROKKA_03653___248915
rplR		50S ribosomal protein L18	21	PROKKA_02228	PROKKA_02243___6727	PROKKA_03830___25347	PROKKA_03779___39540	PROKKA_00979___45747	PROKKA_00469___58647	PROKKA_04104___83880	PROKKA_01579___90864	PROKKA_01317___104691	PROKKA_02850___124622	PROKKA_04381___145167	PROKKA_04187___159843	chr_Ps542_00038	chr_Ps799_04607	PROKKA_03342___171810	PROKKA_00697___179355	PROKKA_04655___206504	PROKKA_00552___208379	PROKKA_00610___224213	PROKKA_00587___253852	PROKKA_03960___249838
clpX		ATP-dependent Clp protease ATP-binding subunit ClpX	21	PROKKA_00162	PROKKA_02654___7961	PROKKA_00152___14313	PROKKA_01721___33366	PROKKA_02579___50547	PROKKA_02432___64536	PROKKA_02178___78102	PROKKA_04376___99255	PROKKA_03352___110796	PROKKA_04825___130548	PROKKA_02247___138765	PROKKA_02488___154746	chr_Ps542_01941	chr_Ps799_00652	PROKKA_01396___165972	PROKKA_02642___185190	PROKKA_03859___204116	PROKKA_02668___214727	PROKKA_02138___228797	PROKKA_00041___252214	PROKKA_02093___244235
puuA_3		Gamma-glutamylputrescine synthetase PuuA	21	PROKKA_03940	PROKKA_02972___8915	PROKKA_01628___18741	PROKKA_03424___38475	PROKKA_04737___57021	PROKKA_03680___68280	PROKKA_00415___72813	PROKKA_02714___94269	PROKKA_00173___101259	PROKKA_01656___121038	PROKKA_00403___133233	PROKKA_00416___148530	chr_Ps542_04357	chr_Ps799_02451	PROKKA_04449___175131	PROKKA_04370___190374	PROKKA_00405___193752	PROKKA_00388___207887	PROKKA_00446___223721	PROKKA_03490___262561	PROKKA_00343___238985
mmgC_5		Acyl-CoA dehydrogenase	21	PROKKA_00699	PROKKA_01404___4210	PROKKA_04567___27558	PROKKA_04675___42228	PROKKA_00473___44229	PROKKA_04400___70440	PROKKA_04654___85530	PROKKA_02102___92433	PROKKA_00800___103140	PROKKA_02298___122966	PROKKA_04887___146685	PROKKA_04646___161220	chr_Ps542_03600	chr_Ps799_03064	PROKKA_03853___173343	PROKKA_00186___177822	PROKKA_00662___194525	PROKKA_03750___217973	PROKKA_03521___232946	PROKKA_02835___260596	PROKKA_04516___251506
def		Peptide deformylase	21	PROKKA_01366	PROKKA_03165___9494	PROKKA_00271___14670	PROKKA_04010___40233	PROKKA_00095___43095	PROKKA_04658___71214	PROKKA_00081___71811	PROKKA_02383___93276	PROKKA_00504___102252	PROKKA_02027___122151	PROKKA_00074___132246	PROKKA_00222___147948	chr_Ps542_03702	chr_Ps799_02782	PROKKA_04119___174141	PROKKA_04700___191364	PROKKA_02957___201410	PROKKA_04032___218819	PROKKA_03239___232100	PROKKA_04214___264733	PROKKA_00054___238118
serB		Phosphoserine phosphatase	21	PROKKA_03685	PROKKA_01652___4954	PROKKA_01704___18969	PROKKA_04645___42138	PROKKA_04479___56247	PROKKA_03970___69150	PROKKA_00704___73680	PROKKA_03005___95142	PROKKA_04838___115254	PROKKA_01364___120162	PROKKA_00694___134106	PROKKA_00675___149307	chr_Ps542_03061	chr_Ps799_02164	PROKKA_04739___176001	PROKKA_04079___189501	PROKKA_02211___199172	PROKKA_01177___210254	PROKKA_03891___234056	PROKKA_01024___255163	PROKKA_00617___239807
ccmB		Heme exporter protein B	21	PROKKA_01891	PROKKA_02370___7108	PROKKA_00424___15129	PROKKA_00898___30897	PROKKA_02278___49644	PROKKA_02713___65379	PROKKA_01898___77262	PROKKA_04098___98421	PROKKA_03639___111657	PROKKA_04123___128442	PROKKA_01905___137739	PROKKA_02881___155925	chr_Ps542_01311	chr_Ps799_00932	PROKKA_02084___168036	PROKKA_01953___183123	PROKKA_03457___202910	PROKKA_04725___220898	PROKKA_00036___222491	PROKKA_00315___253036	PROKKA_02844___246488
group_26391		hypothetical protein	21	PROKKA_00690	PROKKA_00428___1282	PROKKA_04511___27390	PROKKA_00713___30342	PROKKA_03099___52107	PROKKA_02570___64950	PROKKA_02129___77955	PROKKA_04332___99123	PROKKA_03398___110934	PROKKA_04923___130842	PROKKA_02145___138459	PROKKA_01983___153231	chr_Ps542_02892	chr_Ps799_00698	PROKKA_01352___165840	PROKKA_02686___185322	PROKKA_01012___195575	PROKKA_02712___214859	PROKKA_02094___228665	PROKKA_04767___266392	PROKKA_02643___245885
ribE		Riboflavin synthase	21	PROKKA_02265	PROKKA_00509___1525	PROKKA_03865___25452	PROKKA_03744___39435	PROKKA_01016___45858	PROKKA_00506___58758	PROKKA_04067___83769	PROKKA_01542___90753	PROKKA_01353___104799	PROKKA_02887___124733	PROKKA_04345___145059	PROKKA_04150___159732	chr_Ps542_00069	chr_Ps799_04643	PROKKA_03306___171702	PROKKA_00733___179463	PROKKA_04692___206615	PROKKA_00600___208523	PROKKA_00658___224357	PROKKA_00569___253798	PROKKA_03923___249727
ubiD		3-octaprenyl-4-hydroxybenzoate carboxy-lyase	21	PROKKA_03971	PROKKA_01457___4369	PROKKA_01659___18834	PROKKA_03455___38568	PROKKA_04768___57114	PROKKA_03650___68190	PROKKA_00386___72726	PROKKA_02684___94179	PROKKA_00203___101349	PROKKA_01688___121134	PROKKA_00372___133140	PROKKA_00385___148437	chr_Ps542_04326	chr_Ps799_02481	PROKKA_04419___175041	PROKKA_04400___190464	PROKKA_00873___195158	PROKKA_00418___207977	PROKKA_00476___223811	PROKKA_01319___256048	PROKKA_00312___238892
group_2642		hypothetical protein	21	PROKKA_03987	PROKKA_01468___4402	PROKKA_01274___17679	PROKKA_02847___36744	PROKKA_04784___57162	PROKKA_03630___68130	PROKKA_00366___72666	PROKKA_02668___94131	PROKKA_00219___101397	PROKKA_01704___121182	PROKKA_00356___133092	PROKKA_00369___148389	chr_Ps542_04310	chr_Ps799_02497	PROKKA_04399___174981	PROKKA_04420___190524	PROKKA_00889___195206	PROKKA_00434___208025	PROKKA_00492___223859	PROKKA_01298___255985	PROKKA_00296___238844
rpmH		50S ribosomal protein L34	21	PROKKA_03998	PROKKA_03193___9578	PROKKA_04755___28122	PROKKA_04863___42792	PROKKA_00266___43608	PROKKA_04578___70974	PROKKA_04853___86127	PROKKA_02309___93054	PROKKA_00579___102477	PROKKA_02067___122271	PROKKA_05086___147282	PROKKA_04834___161784	chr_Ps542_03743	chr_Ps799_02863	PROKKA_04039___173901	PROKKA_00001___177267	PROKKA_01469___196946	PROKKA_03958___218597	PROKKA_03313___232322	PROKKA_04054___264253	PROKKA_04711___252091
glyA_1		Serine hydroxymethyltransferase	21	PROKKA_04175	PROKKA_01566___4696	PROKKA_04241___26580	PROKKA_04165___40698	PROKKA_00784___45162	PROKKA_00982___60186	PROKKA_04335___84573	PROKKA_01764___91419	PROKKA_01124___104112	PROKKA_02671___124085	PROKKA_04566___145722	PROKKA_04367___160383	chr_Ps542_04534	chr_Ps799_03235	PROKKA_03539___172401	PROKKA_00500___178764	PROKKA_04594___206321	PROKKA_00147___207164	PROKKA_03996___234371	PROKKA_05060___267271	PROKKA_04210___250588
ftsE		Cell division ATP-binding protein FtsE	21	PROKKA_04216	PROKKA_03933___11798	PROKKA_04202___26463	PROKKA_04204___40815	PROKKA_00742___45036	PROKKA_01034___60342	PROKKA_04387___84729	PROKKA_01818___91581	PROKKA_01072___103956	PROKKA_02627___123953	PROKKA_04617___145875	PROKKA_04409___160509	chr_Ps542_04492	chr_Ps799_03184	PROKKA_03585___172539	PROKKA_00454___178626	PROKKA_00857___195110	PROKKA_00102___207029	PROKKA_04041___234506	PROKKA_00722___254257	PROKKA_04252___250714
rppH		RNA pyrophosphohydrolase	21	PROKKA_04260	PROKKA_04095___12284	PROKKA_04163___26346	PROKKA_04243___40932	PROKKA_00668___44814	PROKKA_01084___60492	PROKKA_04437___84879	PROKKA_01881___91770	PROKKA_01023___103809	PROKKA_02538___123686	PROKKA_04667___146025	PROKKA_04453___160641	chr_Ps542_04426	chr_Ps799_03135	PROKKA_03637___172695	PROKKA_00402___178470	PROKKA_00775___194864	PROKKA_00060___206903	PROKKA_04083___234632	PROKKA_02623___259960	PROKKA_04296___250846
rpiA		Ribose-5-phosphate isomerase A	21	PROKKA_04265	PROKKA_04099___12296	PROKKA_04159___26334	PROKKA_04247___40944	PROKKA_00663___44799	PROKKA_01088___60504	PROKKA_04441___84891	PROKKA_01885___91782	PROKKA_01019___103797	PROKKA_02534___123674	PROKKA_04671___146037	PROKKA_04458___160656	chr_Ps542_04422	chr_Ps799_03131	PROKKA_03641___172707	PROKKA_00398___178458	PROKKA_00771___194852	PROKKA_00056___206891	PROKKA_04087___234644	PROKKA_02619___259948	PROKKA_04301___250861
hisA		1-(5-phosphoribosyl)-5-[(5-phosphoribosylamino)methylideneamino] imidazole-4-carboxamide isomerase	21	PROKKA_04301	PROKKA_04129___12386	PROKKA_04128___26241	PROKKA_04278___41037	PROKKA_00632___44706	PROKKA_01120___60600	PROKKA_04473___84987	PROKKA_01917___91878	PROKKA_00987___103701	PROKKA_02503___123581	PROKKA_04702___146130	PROKKA_04488___160746	chr_Ps542_04394	chr_Ps799_03099	PROKKA_03672___172800	PROKKA_00367___178365	PROKKA_00741___194762	PROKKA_00024___206795	PROKKA_04119___234740	PROKKA_00431___253384	PROKKA_04331___250951
rplI		50S ribosomal protein L9	21	PROKKA_04449	PROKKA_01869___5605	PROKKA_01671___18870	PROKKA_04612___42039	PROKKA_04447___56151	PROKKA_04002___69246	PROKKA_00736___73776	PROKKA_03037___95238	PROKKA_04806___115158	PROKKA_01332___120066	PROKKA_00726___134202	PROKKA_00707___149403	chr_Ps542_03029	chr_Ps799_02132	PROKKA_04771___176097	PROKKA_04047___189405	PROKKA_02243___199268	PROKKA_01145___210158	PROKKA_03859___233960	PROKKA_00993___255070	PROKKA_00649___239903
ureC		Urease subunit alpha	21	PROKKA_04494	PROKKA_01838___5512	PROKKA_03749___25104	PROKKA_04562___41889	PROKKA_04401___56013	PROKKA_04057___69411	PROKKA_00791___73941	PROKKA_03092___95403	PROKKA_04751___114993	PROKKA_01292___119946	PROKKA_00781___134367	PROKKA_00751___149535	chr_Ps542_00495	chr_Ps799_02077	PROKKA_00044___161916	PROKKA_03992___189240	PROKKA_02287___199400	PROKKA_02840___215243	PROKKA_03803___233792	PROKKA_02445___259426	PROKKA_00693___240035
amiC_2		Aliphatic amidase expression-regulating protein	21	PROKKA_04503	PROKKA_01829___5485	PROKKA_03731___25050	PROKKA_04544___41835	PROKKA_04391___55983	PROKKA_04066___69438	PROKKA_00800___73968	PROKKA_03101___95430	PROKKA_04742___114966	PROKKA_01273___119889	PROKKA_00790___134394	PROKKA_00760___149562	chr_Ps542_00513	chr_Ps799_02068	PROKKA_00053___161943	PROKKA_03983___189213	PROKKA_02296___199427	PROKKA_02850___215273	PROKKA_03793___233762	PROKKA_02413___259330	PROKKA_00702___240062
ffh		Signal recognition particle protein	21	PROKKA_03479	PROKKA_01217___3649	PROKKA_00607___15678	PROKKA_00093___28482	PROKKA_01495___47295	PROKKA_01631___62133	PROKKA_03548___82212	PROKKA_01028___89211	PROKKA_01884___106392	PROKKA_00859___118647	PROKKA_03827___143505	PROKKA_03668___158286	chr_Ps542_02107	chr_Ps799_03712	PROKKA_02791___170157	PROKKA_01248___181008	PROKKA_00188___193101	PROKKA_03612___217559	PROKKA_02990___231353	PROKKA_00464___253483	PROKKA_03468___248360
group_2762		putative acyl-CoA thioester hydrolase	21	PROKKA_01206	PROKKA_01338___4012	PROKKA_00310___14787	PROKKA_03971___40116	PROKKA_00231___43503	PROKKA_04692___71316	PROKKA_00115___71913	PROKKA_02417___93378	PROKKA_00470___102150	PROKKA_01975___121995	PROKKA_00108___132348	PROKKA_00061___147465	chr_Ps542_00416	chr_Ps799_02747	PROKKA_04155___174249	PROKKA_04664___191256	PROKKA_01504___197051	PROKKA_04065___218918	PROKKA_03206___232001	PROKKA_00228___252775	PROKKA_00081___238199
alaC		Glutamate-pyruvate aminotransferase AlaC	21	PROKKA_00674	PROKKA_02679___8036	PROKKA_04526___27435	PROKKA_00728___30387	PROKKA_03084___52062	PROKKA_02586___64998	PROKKA_02145___78003	PROKKA_04348___99171	PROKKA_03382___110886	PROKKA_04907___130794	PROKKA_02161___138507	PROKKA_01999___153279	chr_Ps542_01968	chr_Ps799_00682	PROKKA_01368___165888	PROKKA_02670___185274	PROKKA_01027___195620	PROKKA_02696___214811	PROKKA_02110___228713	PROKKA_01376___256219	PROKKA_02628___245840
hpd_1		4-hydroxyphenylpyruvate dioxygenase	21	PROKKA_02863	PROKKA_02901___8702	PROKKA_02969___22764	PROKKA_02640___36123	PROKKA_02146___49248	PROKKA_00137___57651	PROKKA_02942___80394	PROKKA_00097___86418	PROKKA_02473___108159	PROKKA_00136___116478	PROKKA_03237___141735	PROKKA_03023___156351	chr_Ps542_02765	chr_Ps799_04249	PROKKA_01056___164952	PROKKA_02981___186207	PROKKA_01357___196610	PROKKA_01761___212006	PROKKA_01323___226352	PROKKA_03042___261217	PROKKA_01718___243110
gsiA		Glutathione import ATP-binding protein GsiA	21	PROKKA_00168	PROKKA_04026___12077	PROKKA_00146___14295	PROKKA_01715___33348	PROKKA_02585___50565	PROKKA_02426___64518	PROKKA_02184___78120	PROKKA_04382___99273	PROKKA_03346___110778	PROKKA_04820___130533	PROKKA_02253___138783	PROKKA_02482___154728	chr_Ps542_01936	chr_Ps799_00646	PROKKA_01402___165990	PROKKA_02636___185172	PROKKA_03865___204134	PROKKA_02662___214709	PROKKA_02144___228815	PROKKA_00036___252199	PROKKA_02099___244253
efp		Elongation factor P	21	PROKKA_00233	PROKKA_04394___13182	PROKKA_01955___19722	PROKKA_02133___34602	PROKKA_02663___50799	PROKKA_02074___63462	PROKKA_02537___79179	PROKKA_04756___100395	PROKKA_02925___109515	PROKKA_04483___129522	PROKKA_02657___139995	PROKKA_02426___154560	chr_Ps542_02870	chr_Ps799_00288	PROKKA_01753___167043	PROKKA_02284___184116	PROKKA_03931___204332	PROKKA_02303___213632	PROKKA_02502___229889	PROKKA_00882___254737	PROKKA_02171___244469
group_291		hypothetical protein	21	PROKKA_00186	PROKKA_01150___3448	PROKKA_00128___14241	PROKKA_01697___33294	PROKKA_02604___50622	PROKKA_02408___64464	PROKKA_02202___78174	PROKKA_04400___99327	PROKKA_03328___110724	PROKKA_04803___130482	PROKKA_02271___138837	PROKKA_02464___154674	chr_Ps542_01918	chr_Ps799_00628	PROKKA_01420___166044	PROKKA_02618___185118	PROKKA_03883___204188	PROKKA_02644___214655	PROKKA_02162___228869	PROKKA_05033___267190	PROKKA_02117___244307
group_292		hypothetical protein	21	PROKKA_00188	PROKKA_03517___10550	PROKKA_01903___19566	PROKKA_02506___35721	PROKKA_02606___50628	PROKKA_02025___63315	PROKKA_02587___79329	PROKKA_04789___100494	PROKKA_02892___109416	PROKKA_04426___129351	PROKKA_02708___140148	PROKKA_02462___154668	chr_Ps542_01994	chr_Ps799_00237	PROKKA_01788___167148	PROKKA_02249___184011	PROKKA_03885___204194	PROKKA_02269___213530	PROKKA_02536___229991	PROKKA_03225___261766	PROKKA_02119___244313
group_294		hypothetical protein	21	PROKKA_00338	PROKKA_03118___9353	PROKKA_04035___25962	PROKKA_03574___38925	PROKKA_01164___46302	PROKKA_00706___59358	PROKKA_03867___83169	PROKKA_01348___90171	PROKKA_01565___105435	PROKKA_01219___119727	PROKKA_04151___144477	PROKKA_04031___159375	chr_Ps542_00785	chr_Ps799_04839	PROKKA_03111___171117	PROKKA_00928___180048	PROKKA_04546___206177	PROKKA_04496___220211	PROKKA_05098___237677	PROKKA_03965___263986	PROKKA_03793___249335
group_295		Adenine deaminase	21	PROKKA_00361	PROKKA_01742___5224	PROKKA_04061___26040	PROKKA_03548___38847	PROKKA_01184___46362	PROKKA_00730___59430	PROKKA_03843___83097	PROKKA_01324___90099	PROKKA_01589___105507	PROKKA_01062___119256	PROKKA_04127___144405	PROKKA_04008___159306	chr_Ps542_04074	chr_Ps799_04863	PROKKA_03087___171045	PROKKA_00952___180120	PROKKA_00538___194151	PROKKA_04520___220283	PROKKA_05074___237605	PROKKA_01191___255664	PROKKA_03773___249275
bauA_2		Beta-alanine--pyruvate aminotransferase	21	PROKKA_00372	PROKKA_01736___5206	PROKKA_04076___26085	PROKKA_03533___38802	PROKKA_01195___46395	PROKKA_00747___59481	PROKKA_03826___83046	PROKKA_01306___90045	PROKKA_01607___105561	PROKKA_03284___125924	PROKKA_04109___144351	PROKKA_03991___159255	chr_Ps542_04091	chr_Ps799_04881	PROKKA_03069___170991	PROKKA_00970___180174	PROKKA_00527___194118	PROKKA_04537___220334	PROKKA_05057___237554	PROKKA_00658___254065	PROKKA_03762___249242
rlmE		Ribosomal RNA large subunit methyltransferase E	21	PROKKA_00447	PROKKA_00120___358	PROKKA_03545___24492	PROKKA_00532___29799	PROKKA_01300___46710	PROKKA_00829___59727	PROKKA_03745___82803	PROKKA_01226___89805	PROKKA_01686___105798	PROKKA_03249___125819	PROKKA_04028___144108	PROKKA_03916___159030	chr_Ps542_04169	chr_Ps799_04961	PROKKA_02989___170751	PROKKA_01050___180414	PROKKA_00452___193893	PROKKA_04629___220610	PROKKA_04965___237278	PROKKA_03304___262003	PROKKA_03683___249005
pgsA		CDP-diacylglycerol--glycerol-3-phosphate 3-phosphatidyltransferase	21	PROKKA_00469	PROKKA_02554___7661	PROKKA_00041___13980	PROKKA_01610___33033	PROKKA_02876___51438	PROKKA_02245___63975	PROKKA_02366___78666	PROKKA_04570___99837	PROKKA_03157___110211	PROKKA_04628___129957	PROKKA_02441___139347	PROKKA_02207___153903	chr_Ps542_01781	chr_Ps799_00456	PROKKA_01585___166539	PROKKA_02453___184623	PROKKA_04223___205208	PROKKA_02478___214157	PROKKA_02328___229367	PROKKA_03127___261472	PROKKA_02415___245201
sucA		2-oxoglutarate dehydrogenase E1 component	21	PROKKA_00601	PROKKA_00398___1192	PROKKA_04364___26949	PROKKA_02286___35061	PROKKA_03008___51834	PROKKA_02377___64371	PROKKA_02233___78267	PROKKA_04431___99420	PROKKA_03296___110628	PROKKA_04773___130392	PROKKA_02302___138930	PROKKA_02075___153507	chr_Ps542_01652	chr_Ps799_00596	PROKKA_01452___166140	PROKKA_02586___185022	PROKKA_03324___202511	PROKKA_02611___214556	PROKKA_02195___228968	PROKKA_01927___257872	PROKKA_02548___245600
group_308		hypothetical protein	21	PROKKA_00611	PROKKA_00408___1222	PROKKA_00111___14190	PROKKA_01680___33243	PROKKA_03018___51864	PROKKA_02387___64401	PROKKA_02223___78237	PROKKA_04421___99390	PROKKA_03306___110658	PROKKA_04783___130422	PROKKA_02292___138900	PROKKA_02065___153477	chr_Ps542_01642	chr_Ps799_00606	PROKKA_01442___166110	PROKKA_02596___185052	PROKKA_03334___202541	PROKKA_02621___214586	PROKKA_02185___228938	PROKKA_01937___257902	PROKKA_02558___245630
tusA_1		Sulfurtransferase TusA	21	PROKKA_00628	PROKKA_00731___2191	PROKKA_02879___22494	PROKKA_02549___35850	PROKKA_03035___51915	PROKKA_00288___58104	PROKKA_02790___79938	PROKKA_00500___87627	PROKKA_02629___108627	PROKKA_04205___128688	PROKKA_03077___141255	PROKKA_02048___153426	chr_Ps542_02960	chr_Ps799_04092	PROKKA_02006___167802	PROKKA_02031___183357	PROKKA_03351___202592	PROKKA_04803___221132	PROKKA_00114___222725	PROKKA_02788___260455	PROKKA_01933___243755
aer_2		Aerotaxis receptor	21	PROKKA_00631	PROKKA_00734___2200	PROKKA_02882___22503	PROKKA_02552___35859	PROKKA_03038___51924	PROKKA_00285___58095	PROKKA_02793___79947	PROKKA_00497___87618	PROKKA_02626___108618	PROKKA_04202___128679	PROKKA_03080___141264	PROKKA_02045___153417	chr_Ps542_02963	chr_Ps799_04095	PROKKA_02009___167811	PROKKA_02028___183348	PROKKA_03354___202601	PROKKA_04800___221123	PROKKA_00111___222716	PROKKA_02791___260464	PROKKA_01930___243746
fadA_2		Putative acyltransferase	21	PROKKA_00684	PROKKA_00422___1264	PROKKA_04517___27408	PROKKA_00719___30360	PROKKA_03093___52089	PROKKA_02577___64971	PROKKA_02136___77976	PROKKA_04339___99144	PROKKA_03391___110913	PROKKA_04917___130824	PROKKA_02152___138480	PROKKA_01989___153249	chr_Ps542_02887	chr_Ps799_00691	PROKKA_01359___165861	PROKKA_02679___185301	PROKKA_01018___195593	PROKKA_02705___214838	PROKKA_02101___228686	PROKKA_01369___256198	PROKKA_02637___245867
group_314		hypothetical protein	21	PROKKA_00689	PROKKA_00427___1279	PROKKA_04512___27393	PROKKA_00714___30345	PROKKA_03098___52104	PROKKA_02571___64953	PROKKA_02130___77958	PROKKA_04333___99126	PROKKA_03397___110931	PROKKA_04922___130839	PROKKA_02146___138462	PROKKA_01984___153234	chr_Ps542_02891	chr_Ps799_00697	PROKKA_01353___165843	PROKKA_02685___185319	PROKKA_01013___195578	PROKKA_02711___214856	PROKKA_02095___228668	PROKKA_04768___266395	PROKKA_02642___245882
pntAA		NAD(P) transhydrogenase subunit alpha part 1	21	PROKKA_00701	PROKKA_01402___4204	PROKKA_04569___27564	PROKKA_04677___42234	PROKKA_00471___44223	PROKKA_04402___70446	PROKKA_04656___85536	PROKKA_02104___92439	PROKKA_00798___103134	PROKKA_02296___122960	PROKKA_04889___146691	PROKKA_04648___161226	chr_Ps542_03602	chr_Ps799_03062	PROKKA_03855___173349	PROKKA_00184___177816	PROKKA_00660___194519	PROKKA_03752___217979	PROKKA_03519___232940	PROKKA_02837___260602	PROKKA_04518___251512
group_328		hypothetical protein	21	PROKKA_00988	PROKKA_00015___43	PROKKA_02377___20988	PROKKA_00298___29097	PROKKA_03866___54408	PROKKA_03335___67245	PROKKA_01284___75420	PROKKA_03484___96579	PROKKA_04269___113547	PROKKA_03589___126839	PROKKA_01293___135903	PROKKA_01269___151089	chr_Ps542_00910	chr_Ps799_01585	PROKKA_00544___163416	PROKKA_03492___187740	PROKKA_02661___200522	PROKKA_01255___210488	PROKKA_01828___227867	PROKKA_01568___256795	PROKKA_01261___241739
pmpR		Transcriptional regulatory protein PmpR	21	PROKKA_01012	PROKKA_00036___106	PROKKA_02354___20919	PROKKA_00321___29166	PROKKA_03842___54336	PROKKA_03357___67311	PROKKA_01306___75486	PROKKA_03506___96645	PROKKA_04247___113481	PROKKA_03611___126905	PROKKA_01315___135969	PROKKA_01293___151161	chr_Ps542_00930	chr_Ps799_01563	PROKKA_00567___163485	PROKKA_03469___187671	PROKKA_02638___200453	PROKKA_01277___210554	PROKKA_01806___227801	PROKKA_01591___256864	PROKKA_01284___241808
rhlE_2		ATP-dependent RNA helicase RhlE	21	PROKKA_01050	PROKKA_03465___10394	PROKKA_02319___20814	PROKKA_00356___29271	PROKKA_03804___54222	PROKKA_03392___67416	PROKKA_01341___75591	PROKKA_03541___96750	PROKKA_04212___113376	PROKKA_03646___127010	PROKKA_01350___136074	PROKKA_01331___151275	chr_Ps542_00965	chr_Ps799_01528	PROKKA_00602___163590	PROKKA_03434___187566	PROKKA_02600___200339	PROKKA_01312___210659	PROKKA_01771___227696	PROKKA_02030___258181	PROKKA_01322___241922
fklB_2		FKBP-type 22 kDa peptidyl-prolyl cis-trans isomerase	21	PROKKA_01060	PROKKA_03474___10421	PROKKA_02309___20784	PROKKA_00366___29301	PROKKA_03794___54192	PROKKA_03402___67446	PROKKA_01351___75621	PROKKA_03551___96780	PROKKA_04202___113346	PROKKA_03655___127037	PROKKA_01360___136104	PROKKA_01341___151305	chr_Ps542_00972	chr_Ps799_01518	PROKKA_00612___163620	PROKKA_03424___187536	PROKKA_02591___200312	PROKKA_01322___210689	PROKKA_01761___227666	PROKKA_02021___258154	PROKKA_01332___241952
ydcP_1		putative protease YdcP	21	PROKKA_01073	PROKKA_04497___13491	PROKKA_00989___16824	PROKKA_03127___37584	PROKKA_03781___54153	PROKKA_01905___62955	PROKKA_03273___81387	PROKKA_00741___88350	PROKKA_02150___107190	PROKKA_03804___127484	PROKKA_03559___142701	PROKKA_01354___151344	chr_Ps542_02440	chr_Ps799_03444	PROKKA_02505___169299	PROKKA_01534___181866	PROKKA_02578___200273	PROKKA_01046___209861	PROKKA_04622___236249	PROKKA_02191___258664	PROKKA_03228___247640
cdsA_1		Phosphatidate cytidylyltransferase	21	PROKKA_01150	PROKKA_03182___9545	PROKKA_00236___14565	PROKKA_04045___40338	PROKKA_00261___43593	PROKKA_04617___71091	PROKKA_00040___71688	PROKKA_02343___93156	PROKKA_00545___102375	PROKKA_02061___122253	PROKKA_00034___132126	PROKKA_00005___147297	chr_Ps542_03736	chr_Ps799_02823	PROKKA_04079___174021	PROKKA_04740___191484	PROKKA_01474___196961	PROKKA_03992___218699	PROKKA_03279___232220	PROKKA_04678___266125	PROKKA_00005___237971
purK		N5-carboxyaminoimidazole ribonucleotide synthase	21	PROKKA_01240	PROKKA_01329___3985	PROKKA_00318___14811	PROKKA_03963___40092	PROKKA_00219___43467	PROKKA_04700___71340	PROKKA_00123___71937	PROKKA_02425___93402	PROKKA_00462___102126	PROKKA_01941___121893	PROKKA_00116___132372	PROKKA_00095___147567	chr_Ps542_00446	chr_Ps799_02739	PROKKA_04163___174273	PROKKA_04656___191232	PROKKA_01536___197147	PROKKA_04073___218942	PROKKA_03198___231977	PROKKA_00237___252802	PROKKA_00115___238301
sutA		hypothetical protein	21	PROKKA_01392	PROKKA_01502___4504	PROKKA_01308___17781	PROKKA_02881___36846	PROKKA_00009___42837	PROKKA_03595___68025	PROKKA_00331___72561	PROKKA_02633___94026	PROKKA_00254___101502	PROKKA_01740___121290	PROKKA_00321___132987	PROKKA_00336___148290	chr_Ps542_00384	chr_Ps799_02532	PROKKA_04364___174876	PROKKA_04455___190629	PROKKA_02931___201332	PROKKA_00469___208130	PROKKA_00527___223964	PROKKA_03990___264061	PROKKA_00263___238745
group_3390		Glucosaminate ammonia-lyase	21	PROKKA_00486	PROKKA_02537___7610	PROKKA_00058___14031	PROKKA_01627___33084	PROKKA_02893___51489	PROKKA_02262___64026	PROKKA_02349___78615	PROKKA_04553___99786	PROKKA_03174___110262	PROKKA_04611___129906	PROKKA_02424___139296	PROKKA_02190___153852	chr_Ps542_01764	chr_Ps799_00473	PROKKA_01568___166488	PROKKA_02470___184674	PROKKA_04240___205259	PROKKA_02495___214208	PROKKA_02311___229316	PROKKA_04798___266485	PROKKA_02432___245252
argH		Argininosuccinate lyase	21	PROKKA_01408	PROKKA_01485___4453	PROKKA_01291___17730	PROKKA_02864___36795	PROKKA_04801___57213	PROKKA_03613___68079	PROKKA_00349___72615	PROKKA_02651___94080	PROKKA_00236___101448	PROKKA_01722___121236	PROKKA_00339___133041	PROKKA_00352___148338	chr_Ps542_04293	chr_Ps799_02514	PROKKA_04382___174930	PROKKA_04437___190575	PROKKA_02913___201278	PROKKA_00451___208076	PROKKA_00509___223910	PROKKA_03970___264001	PROKKA_00279___238793
group_3400		hypothetical protein	21	PROKKA_01724	PROKKA_02140___6418	PROKKA_00747___16098	PROKKA_01362___32289	PROKKA_04202___55416	PROKKA_04260___70020	PROKKA_00992___74544	PROKKA_03312___96063	PROKKA_04544___114372	PROKKA_03135___125477	PROKKA_00986___134982	PROKKA_00959___150159	chr_Ps542_00712	chr_Ps799_01872	PROKKA_00249___162531	PROKKA_03787___188625	PROKKA_01185___196094	PROKKA_03045___215858	PROKKA_03598___233177	PROKKA_04501___265594	PROKKA_00896___240644
epsE_3		Type II secretion system protein E	21	PROKKA_01422	PROKKA_00887___2659	PROKKA_00635___15762	PROKKA_01409___32430	PROKKA_00590___44580	PROKKA_01153___60699	PROKKA_04506___85086	PROKKA_01948___91971	PROKKA_00955___103605	PROKKA_02460___123452	PROKKA_04733___146223	PROKKA_04531___160875	chr_Ps542_03343	chr_Ps799_04508	PROKKA_03700___172884	PROKKA_00339___178281	PROKKA_00698___194633	PROKKA_00236___207431	PROKKA_04148___234827	PROKKA_04201___264694	PROKKA_04382___251104
group_343		hypothetical protein	21	PROKKA_01429	PROKKA_00892___2674	PROKKA_00641___15780	PROKKA_01415___32448	PROKKA_00583___44559	PROKKA_01159___60717	PROKKA_04512___85104	PROKKA_01954___91989	PROKKA_00949___103587	PROKKA_02454___123434	PROKKA_04739___146241	PROKKA_04538___160896	chr_Ps542_03349	chr_Ps799_04514	PROKKA_03706___172902	PROKKA_00333___178263	PROKKA_00691___194612	PROKKA_00242___207449	PROKKA_04154___234845	PROKKA_04207___264712	PROKKA_04389___251125
purD		Phosphoribosylamine--glycine ligase	21	PROKKA_01535	PROKKA_01826___5476	PROKKA_03728___25041	PROKKA_04541___41826	PROKKA_04385___55965	PROKKA_04071___69453	PROKKA_00805___73983	PROKKA_03106___95445	PROKKA_04737___114951	PROKKA_02948___124916	PROKKA_00795___134409	PROKKA_00766___149580	chr_Ps542_00518	chr_Ps799_02063	PROKKA_00058___161958	PROKKA_03978___189198	PROKKA_02302___199445	PROKKA_02855___215288	PROKKA_03788___233747	PROKKA_02408___259315	PROKKA_00708___240080
araP		L-arabinose transport system permease protein AraP	21	PROKKA_00152	PROKKA_02664___7991	PROKKA_00162___14343	PROKKA_01731___33396	PROKKA_02569___50517	PROKKA_02442___64566	PROKKA_02168___78072	PROKKA_04366___99225	PROKKA_03362___110826	PROKKA_04888___130737	PROKKA_02181___138567	PROKKA_02498___154776	chr_Ps542_01951	chr_Ps799_00662	PROKKA_01386___165942	PROKKA_02652___185220	PROKKA_03849___204086	PROKKA_02678___214757	PROKKA_02128___228767	PROKKA_00116___252439	PROKKA_02083___244205
fabI		Enoyl-[acyl-carrier-protein] reductase [NADH] FabI	21	PROKKA_00167	PROKKA_04027___12080	PROKKA_00147___14298	PROKKA_01716___33351	PROKKA_02584___50562	PROKKA_02427___64521	PROKKA_02183___78117	PROKKA_04381___99270	PROKKA_03347___110781	PROKKA_04821___130536	PROKKA_02252___138780	PROKKA_02483___154731	chr_Ps542_01937	chr_Ps799_00647	PROKKA_01401___165987	PROKKA_02637___185175	PROKKA_03864___204131	PROKKA_02663___214712	PROKKA_02143___228812	PROKKA_00037___252202	PROKKA_02098___244250
ppsA		Phosphoenolpyruvate synthase	21	PROKKA_00196	PROKKA_03525___10574	PROKKA_01912___19593	PROKKA_02497___35694	PROKKA_02614___50652	PROKKA_02033___63339	PROKKA_02579___79305	PROKKA_04781___100470	PROKKA_02900___109440	PROKKA_04435___129378	PROKKA_02700___140124	PROKKA_02454___154644	chr_Ps542_01986	chr_Ps799_00245	PROKKA_01780___167124	PROKKA_02257___184035	PROKKA_03893___204218	PROKKA_02277___213554	PROKKA_02528___229967	PROKKA_03234___261793	PROKKA_02127___244337
group_3464		hypothetical protein	21	PROKKA_00295	PROKKA_01754___5260	PROKKA_03993___25836	PROKKA_03616___39051	PROKKA_01092___46086	PROKKA_00669___59247	PROKKA_03904___83280	PROKKA_01385___90282	PROKKA_01512___105276	PROKKA_03097___125363	PROKKA_04188___144588	PROKKA_04073___159501	chr_Ps542_00830	chr_Ps799_04802	PROKKA_03149___171231	PROKKA_00890___179934	PROKKA_04505___206054	PROKKA_04459___220100	PROKKA_05135___237788	PROKKA_03480___262531	PROKKA_03845___249493
group_3467		hypothetical protein	21	PROKKA_00321	PROKKA_02475___7423	PROKKA_04019___25914	PROKKA_03590___38973	PROKKA_01118___46164	PROKKA_00689___59307	PROKKA_03884___83220	PROKKA_01365___90222	PROKKA_01532___105336	PROKKA_01130___119460	PROKKA_04168___144528	PROKKA_04048___159426	chr_Ps542_00800	chr_Ps799_04822	PROKKA_03129___171171	PROKKA_00910___179994	PROKKA_04529___206126	PROKKA_04478___220157	PROKKA_05116___237731	PROKKA_01359___256168	PROKKA_03811___249389
lrp_4		Leucine-responsive regulatory protein	21	PROKKA_00322	PROKKA_02474___7420	PROKKA_04020___25917	PROKKA_03589___38970	PROKKA_01119___46167	PROKKA_00690___59310	PROKKA_03883___83217	PROKKA_01364___90219	PROKKA_01533___105339	PROKKA_01129___119457	PROKKA_04167___144525	PROKKA_04047___159423	chr_Ps542_00799	chr_Ps799_04823	PROKKA_03128___171168	PROKKA_00911___179997	PROKKA_04530___206129	PROKKA_04479___220160	PROKKA_05115___237728	PROKKA_01358___256165	PROKKA_03810___249386
pmbA		Metalloprotease PmbA	21	PROKKA_01697	PROKKA_04442___13326	PROKKA_03578___24591	PROKKA_00499___29700	PROKKA_04229___55497	PROKKA_04235___69945	PROKKA_00967___74469	PROKKA_03287___95988	PROKKA_04569___114447	PROKKA_01175___119595	PROKKA_00961___134907	PROKKA_00932___150078	chr_Ps542_00739	chr_Ps799_01897	PROKKA_00224___162456	PROKKA_03812___188700	PROKKA_01212___196175	PROKKA_03019___215780	PROKKA_03624___233255	PROKKA_04470___265501	PROKKA_00869___240563
carB		Carbamoyl-phosphate synthase large chain	21	PROKKA_00443	PROKKA_00116___346	PROKKA_03549___24504	PROKKA_00528___29787	PROKKA_01296___46698	PROKKA_00825___59715	PROKKA_03749___82815	PROKKA_01230___89817	PROKKA_01682___105786	PROKKA_03245___125807	PROKKA_04032___144120	PROKKA_03920___159042	chr_Ps542_04165	chr_Ps799_04957	PROKKA_02993___170763	PROKKA_01046___180402	PROKKA_00456___193905	PROKKA_04625___220598	PROKKA_04969___237290	PROKKA_03300___261991	PROKKA_03687___249017
rpoN		RNA polymerase sigma-54 factor	21	PROKKA_01702	PROKKA_04437___13311	PROKKA_03573___24576	PROKKA_00504___29715	PROKKA_04224___55482	PROKKA_04240___69960	PROKKA_00972___74484	PROKKA_03292___96003	PROKKA_04564___114432	PROKKA_01165___119565	PROKKA_00966___134922	PROKKA_00937___150093	chr_Ps542_00734	chr_Ps799_01892	PROKKA_00229___162471	PROKKA_03807___188685	PROKKA_01207___196160	PROKKA_03024___215795	PROKKA_03619___233240	PROKKA_04480___265531	PROKKA_00874___240578
rpsO		30S ribosomal protein S15	21	PROKKA_00459	PROKKA_00133___397	PROKKA_03531___24450	PROKKA_00546___29841	PROKKA_01312___46746	PROKKA_00842___59766	PROKKA_03732___82764	PROKKA_01213___89766	PROKKA_01699___105837	PROKKA_03262___125858	PROKKA_04015___144069	PROKKA_03904___158994	chr_Ps542_04181	chr_Ps799_04974	PROKKA_02976___170712	PROKKA_01063___180453	PROKKA_00440___193857	PROKKA_04642___220649	PROKKA_04952___237239	PROKKA_04727___266272	PROKKA_03671___248969
clpA		ATP-dependent Clp protease ATP-binding subunit ClpA	21	PROKKA_00490	PROKKA_02533___7598	PROKKA_00062___14043	PROKKA_01631___33096	PROKKA_02897___51501	PROKKA_02266___64038	PROKKA_02345___78603	PROKKA_04549___99774	PROKKA_03178___110274	PROKKA_04607___129894	PROKKA_02420___139284	PROKKA_02186___153840	chr_Ps542_01760	chr_Ps799_00477	PROKKA_01564___166476	PROKKA_02474___184686	PROKKA_04244___205271	PROKKA_02499___214220	PROKKA_02307___229304	PROKKA_04794___266473	PROKKA_02436___245264
clpS		ATP-dependent Clp protease adapter protein ClpS	21	PROKKA_00491	PROKKA_02532___7595	PROKKA_00063___14046	PROKKA_01632___33099	PROKKA_02898___51504	PROKKA_02267___64041	PROKKA_02344___78600	PROKKA_04548___99771	PROKKA_03179___110277	PROKKA_04606___129891	PROKKA_02419___139281	PROKKA_02185___153837	chr_Ps542_01759	chr_Ps799_00478	PROKKA_01563___166473	PROKKA_02475___184689	PROKKA_04245___205274	PROKKA_02500___214223	PROKKA_02306___229301	PROKKA_04793___266470	PROKKA_02437___245267
icd_1		Isocitrate dehydrogenase [NADP]	21	PROKKA_00493	PROKKA_02530___7589	PROKKA_00065___14052	PROKKA_01634___33105	PROKKA_02900___51510	PROKKA_02269___64047	PROKKA_02342___78594	PROKKA_04546___99765	PROKKA_03181___110283	PROKKA_04604___129885	PROKKA_02417___139275	PROKKA_02183___153831	chr_Ps542_01757	chr_Ps799_00480	PROKKA_01561___166467	PROKKA_02477___184695	PROKKA_04247___205280	PROKKA_02502___214229	PROKKA_02304___229295	PROKKA_04791___266464	PROKKA_02439___245273
purB		Adenylosuccinate lyase	21	PROKKA_00499	PROKKA_00303___907	PROKKA_00071___14070	PROKKA_01640___33123	PROKKA_02906___51528	PROKKA_02275___64065	PROKKA_02336___78576	PROKKA_04540___99747	PROKKA_03187___110301	PROKKA_04593___129852	PROKKA_02411___139257	PROKKA_02177___153813	chr_Ps542_01751	chr_Ps799_00486	PROKKA_01555___166449	PROKKA_02483___184713	PROKKA_04253___205298	PROKKA_02508___214247	PROKKA_02298___229277	PROKKA_04785___266446	PROKKA_02445___245291
lptA		Lipopolysaccharide export system protein LptA	21	PROKKA_01704	PROKKA_02159___6475	PROKKA_03571___24570	PROKKA_00506___29721	PROKKA_04222___55476	PROKKA_04242___69966	PROKKA_00974___74490	PROKKA_03294___96009	PROKKA_04562___114426	PROKKA_01163___119559	PROKKA_00968___134928	PROKKA_00939___150099	chr_Ps542_00732	chr_Ps799_01890	PROKKA_00231___162477	PROKKA_03805___188679	PROKKA_01205___196154	PROKKA_03026___215801	PROKKA_03617___233234	PROKKA_04482___265537	PROKKA_00876___240584
bbsG		(R)-benzylsuccinyl-CoA dehydrogenase	21	PROKKA_00537	PROKKA_00335___1003	PROKKA_04357___26928	PROKKA_02279___35040	PROKKA_02944___51642	PROKKA_02310___64170	PROKKA_02300___78468	PROKKA_04504___99639	PROKKA_03223___110409	PROKKA_04557___129744	PROKKA_02375___139149	PROKKA_02139___153699	chr_Ps542_01717	chr_Ps799_00523	PROKKA_01519___166341	PROKKA_02519___184821	PROKKA_03525___203114	PROKKA_02544___214355	PROKKA_02262___229169	PROKKA_02370___259201	PROKKA_02484___245408
mlaF		putative phospholipid import ATP-binding protein MlaF	21	PROKKA_01708	PROKKA_02155___6463	PROKKA_03567___24558	PROKKA_00510___29733	PROKKA_04218___55464	PROKKA_04246___69978	PROKKA_00978___74502	PROKKA_03298___96021	PROKKA_04558___114414	PROKKA_01159___119547	PROKKA_00972___134940	PROKKA_00943___150111	chr_Ps542_00728	chr_Ps799_01886	PROKKA_00235___162489	PROKKA_03801___188667	PROKKA_01201___196142	PROKKA_03030___215813	PROKKA_03613___233222	PROKKA_04486___265549	PROKKA_00880___240596
pdtaR		putative transcriptional regulatory protein pdtaR	21	PROKKA_00672	PROKKA_02678___8033	PROKKA_04527___27438	PROKKA_00729___30390	PROKKA_03082___52056	PROKKA_02588___65004	PROKKA_02147___78009	PROKKA_04350___99177	PROKKA_03380___110880	PROKKA_04906___130791	PROKKA_02163___138513	PROKKA_02001___153285	chr_Ps542_01967	chr_Ps799_00680	PROKKA_01370___165894	PROKKA_02668___185268	PROKKA_01029___195626	PROKKA_02694___214805	PROKKA_02112___228719	PROKKA_00134___252493	PROKKA_02626___245834
group_3514		hypothetical protein	21	PROKKA_00691	PROKKA_00429___1285	PROKKA_04510___27387	PROKKA_00712___30339	PROKKA_03100___52110	PROKKA_02569___64947	PROKKA_02128___77952	PROKKA_04331___99120	PROKKA_03399___110937	PROKKA_04924___130845	PROKKA_02144___138456	PROKKA_01982___153228	chr_Ps542_02893	chr_Ps799_00699	PROKKA_01351___165837	PROKKA_02687___185325	PROKKA_01011___195572	PROKKA_02713___214862	PROKKA_02093___228662	PROKKA_04766___266389	PROKKA_02644___245888
pntA		NAD(P) transhydrogenase subunit alpha	21	PROKKA_00702	PROKKA_01401___4201	PROKKA_04570___27567	PROKKA_04678___42237	PROKKA_00470___44220	PROKKA_04403___70449	PROKKA_04657___85539	PROKKA_02105___92442	PROKKA_00797___103131	PROKKA_02295___122957	PROKKA_04890___146694	PROKKA_04649___161229	chr_Ps542_03603	chr_Ps799_03061	PROKKA_03856___173352	PROKKA_00183___177813	PROKKA_00659___194516	PROKKA_03753___217982	PROKKA_03518___232937	PROKKA_02838___260605	PROKKA_04519___251515
gmhA_1		Phosphoheptose isomerase	21	PROKKA_01741	PROKKA_02125___6373	PROKKA_00764___16149	PROKKA_01345___32238	PROKKA_04185___55365	PROKKA_04277___70071	PROKKA_01009___74595	PROKKA_03329___96114	PROKKA_04527___114321	PROKKA_03152___125528	PROKKA_01003___135033	PROKKA_00976___150210	chr_Ps542_00696	chr_Ps799_01855	PROKKA_00266___162582	PROKKA_03770___188574	PROKKA_01168___196043	PROKKA_03062___215909	PROKKA_03581___233126	PROKKA_04517___265642	PROKKA_00913___240695
murG		UDP-N-acetylglucosamine--N-acetylmuramyl-(pentapeptide) pyrophosphoryl-undecaprenol N-acetylglucosamine transferase	21	PROKKA_01754	PROKKA_02112___6334	PROKKA_00777___16188	PROKKA_01332___32199	PROKKA_04172___55326	PROKKA_04290___70110	PROKKA_01022___74634	PROKKA_03342___96153	PROKKA_04514___114282	PROKKA_03165___125567	PROKKA_01016___135072	PROKKA_00989___150249	chr_Ps542_00683	chr_Ps799_01842	PROKKA_00279___162621	PROKKA_03757___188535	PROKKA_01155___196004	PROKKA_03075___215948	PROKKA_03568___233087	PROKKA_04530___265681	PROKKA_00926___240734
atpD		ATP synthase subunit beta	21	PROKKA_00870	PROKKA_03209___9626	PROKKA_04739___28074	PROKKA_04847___42744	PROKKA_00282___43656	PROKKA_04562___70926	PROKKA_04837___86079	PROKKA_02287___92988	PROKKA_00595___102525	PROKKA_02084___122322	PROKKA_05070___147234	PROKKA_04818___161736	chr_Ps542_03759	chr_Ps799_02879	PROKKA_04023___173853	PROKKA_00017___177315	PROKKA_01453___196898	PROKKA_03942___218549	PROKKA_03329___232370	PROKKA_04069___264298	PROKKA_04695___252043
pcs_2		Phosphatidylcholine synthase	21	PROKKA_01851	PROKKA_00175___523	PROKKA_03207___23478	PROKKA_03515___38748	PROKKA_04075___55035	PROKKA_00886___59898	PROKKA_03688___82632	PROKKA_01169___89634	PROKKA_01743___105969	PROKKA_01026___119148	PROKKA_03971___143937	PROKKA_01084___150534	chr_Ps542_00590	chr_Ps799_05018	PROKKA_02932___170580	PROKKA_01107___180585	PROKKA_01059___195716	PROKKA_04687___220784	PROKKA_04907___237104	PROKKA_01874___257713	PROKKA_01013___240995
minD		Septum site-determining protein MinD	21	PROKKA_00976	PROKKA_02724___8171	PROKKA_02389___21024	PROKKA_00286___29061	PROKKA_03878___54444	PROKKA_03323___67209	PROKKA_01272___75384	PROKKA_03472___96543	PROKKA_04281___113583	PROKKA_03577___126803	PROKKA_01281___135867	PROKKA_01257___151053	chr_Ps542_00898	chr_Ps799_01597	PROKKA_00532___163380	PROKKA_03504___187776	PROKKA_02672___200555	PROKKA_01243___210452	PROKKA_01840___227903	PROKKA_04610___265921	PROKKA_01249___241703
fliI_2		Flagellum-specific ATP synthase	21	PROKKA_01859	PROKKA_02401___7201	PROKKA_00393___15036	PROKKA_00929___30990	PROKKA_02246___49548	PROKKA_02682___65286	PROKKA_01867___77169	PROKKA_04067___98328	PROKKA_03670___111750	PROKKA_04092___128349	PROKKA_01874___137646	PROKKA_02913___156021	chr_Ps542_01280	chr_Ps799_00963	PROKKA_02115___168129	PROKKA_01922___183030	PROKKA_03489___203006	PROKKA_04694___220805	PROKKA_00005___222398	PROKKA_02475___259516	PROKKA_02876___246584
pal_1		Outer membrane protein P6	21	PROKKA_01021	PROKKA_00045___133	PROKKA_02345___20892	PROKKA_00330___29193	PROKKA_03833___54309	PROKKA_03366___67338	PROKKA_01315___75513	PROKKA_03515___96672	PROKKA_04238___113454	PROKKA_03620___126932	PROKKA_01324___135996	PROKKA_01302___151188	chr_Ps542_00939	chr_Ps799_01554	PROKKA_00576___163512	PROKKA_03460___187644	PROKKA_02629___200426	PROKKA_01286___210581	PROKKA_01797___227774	PROKKA_01600___256891	PROKKA_01293___241835
nadA		Quinolinate synthase A	21	PROKKA_01026	PROKKA_00051___151	PROKKA_02340___20877	PROKKA_00335___29208	PROKKA_03828___54294	PROKKA_03371___67353	PROKKA_01320___75528	PROKKA_03520___96687	PROKKA_04233___113439	PROKKA_03625___126947	PROKKA_01329___136011	PROKKA_01307___151203	chr_Ps542_00944	chr_Ps799_01549	PROKKA_00581___163527	PROKKA_03455___187629	PROKKA_02624___200411	PROKKA_01291___210596	PROKKA_01792___227759	PROKKA_01604___256903	PROKKA_01298___241850
fliP_2		Flagellar biosynthetic protein FliP	21	PROKKA_01869	PROKKA_02391___7171	PROKKA_00403___15066	PROKKA_00919___30960	PROKKA_02256___49578	PROKKA_02692___65316	PROKKA_01877___77199	PROKKA_04077___98358	PROKKA_03660___111720	PROKKA_04102___128379	PROKKA_01884___137676	PROKKA_02903___155991	chr_Ps542_01290	chr_Ps799_00953	PROKKA_02105___168099	PROKKA_01932___183060	PROKKA_03479___202976	PROKKA_04704___220835	PROKKA_00015___222428	PROKKA_02486___259549	PROKKA_02866___246554
group_36		hypothetical protein	21	PROKKA_01539	PROKKA_01822___5464	PROKKA_03724___25029	PROKKA_04537___41814	PROKKA_04381___55953	PROKKA_04075___69465	PROKKA_00809___73995	PROKKA_03110___95457	PROKKA_04733___114939	PROKKA_02952___124928	PROKKA_00799___134421	PROKKA_00770___149592	chr_Ps542_00522	chr_Ps799_02059	PROKKA_00062___161970	PROKKA_03974___189186	PROKKA_02306___199457	PROKKA_02859___215300	PROKKA_03784___233735	PROKKA_02404___259303	PROKKA_00712___240092
pgdA		Peptidoglycan deacetylase	21	PROKKA_01924	PROKKA_00769___2305	PROKKA_00452___15213	PROKKA_00870___30813	PROKKA_02310___49740	PROKKA_02749___65487	PROKKA_01934___77370	PROKKA_04133___98526	PROKKA_03604___111552	PROKKA_04153___128532	PROKKA_01940___137844	PROKKA_02848___155826	chr_Ps542_01361	chr_Ps799_00897	PROKKA_02049___167931	PROKKA_01988___183228	PROKKA_03424___202811	PROKKA_04760___221003	PROKKA_00071___222596	PROKKA_00344___253123	PROKKA_02812___246392
pgl_1		6-phosphogluconolactonase	21	PROKKA_01933	PROKKA_03401___10202	PROKKA_02054___20019	PROKKA_01492___32679	PROKKA_02319___49767	PROKKA_00332___58236	PROKKA_02746___79806	PROKKA_00210___86757	PROKKA_02681___108783	PROKKA_05279___131910	PROKKA_03033___141123	PROKKA_02839___155799	chr_Ps542_01601	chr_Ps799_04048	PROKKA_01954___167646	PROKKA_02083___183513	PROKKA_03415___202784	PROKKA_01086___209981	PROKKA_01040___225503	PROKKA_01464___256483	PROKKA_01980___243896
group_3635	lrp_1	Leucine-responsive regulatory protein	21	PROKKA_01373	PROKKA_02170___6508	PROKKA_01328___17841	PROKKA_01931___33996	PROKKA_00088___43074	PROKKA_03575___67965	PROKKA_00311___72501	PROKKA_02613___93966	PROKKA_00274___101562	PROKKA_01768___121374	PROKKA_00301___132927	PROKKA_00229___147969	chr_Ps542_03433	chr_Ps799_02552	PROKKA_04344___174816	PROKKA_04475___190689	PROKKA_02950___201389	PROKKA_00489___208190	PROKKA_00547___224024	PROKKA_01146___255529	PROKKA_00244___238688
rpmG		50S ribosomal protein L33	21	PROKKA_01494	PROKKA_00938___2812	PROKKA_00711___15990	PROKKA_02206___34821	PROKKA_00517___44361	PROKKA_01239___60957	PROKKA_04592___85344	PROKKA_02040___92247	PROKKA_00862___103326	PROKKA_02363___123161	PROKKA_04825___146499	PROKKA_04602___161088	chr_Ps542_00362	chr_Ps799_00080	PROKKA_03787___173145	PROKKA_00252___178020	PROKKA_01282___196385	PROKKA_00316___207671	PROKKA_04228___235067	PROKKA_03831___263584	PROKKA_04455___251323
pyrE		Orotate phosphoribosyltransferase	21	PROKKA_01504	PROKKA_00948___2842	PROKKA_00722___16023	PROKKA_02227___34884	PROKKA_00507___44331	PROKKA_01250___60990	PROKKA_04603___85377	PROKKA_02051___92280	PROKKA_00851___103293	PROKKA_02352___123128	PROKKA_04836___146532	PROKKA_04612___161118	chr_Ps542_00353	chr_Ps799_00069	PROKKA_03802___173190	PROKKA_00237___177975	PROKKA_01272___196355	PROKKA_00328___207707	PROKKA_04240___235103	PROKKA_03840___263611	PROKKA_04465___251353
yabJ_1		2-iminobutanoate/2-iminopropanoate deaminase	21	PROKKA_01512	PROKKA_00956___2866	PROKKA_00730___16047	PROKKA_02235___34908	PROKKA_00499___44307	PROKKA_01259___61017	PROKKA_04612___85404	PROKKA_02060___92307	PROKKA_00842___103266	PROKKA_02343___123101	PROKKA_04845___146559	PROKKA_04620___161142	chr_Ps542_00345	chr_Ps799_00060	PROKKA_03811___173217	PROKKA_00228___177948	PROKKA_01264___196331	PROKKA_00337___207734	PROKKA_04249___235130	PROKKA_03848___263635	PROKKA_04473___251377
hupB_1		DNA-binding protein HU-beta	21	PROKKA_01522	PROKKA_03620___10859	PROKKA_00738___16071	PROKKA_02243___34932	PROKKA_00489___44277	PROKKA_01270___61050	PROKKA_04623___85437	PROKKA_02071___92340	PROKKA_00831___103233	PROKKA_02329___123059	PROKKA_04856___146592	PROKKA_04630___161172	chr_Ps542_00306	chr_Ps799_00025	PROKKA_03822___173250	PROKKA_00217___177915	PROKKA_01254___196301	PROKKA_00348___207767	PROKKA_04260___235163	PROKKA_03858___263665	PROKKA_04483___251407
radA		hypothetical protein	21	PROKKA_01579	PROKKA_04417___13251	PROKKA_03684___24909	PROKKA_04497___41694	PROKKA_04341___55833	PROKKA_04147___69681	PROKKA_00879___74205	PROKKA_03197___95718	PROKKA_04660___114720	PROKKA_03032___125168	PROKKA_00871___134637	PROKKA_00817___149733	chr_Ps542_00563	chr_Ps799_01987	PROKKA_00135___162189	PROKKA_03901___188967	PROKKA_02345___199574	PROKKA_02931___215516	PROKKA_03712___233519	PROKKA_02308___259015	PROKKA_00757___240227
group_367		hypothetical protein	21	PROKKA_01995	PROKKA_00851___2551	PROKKA_00475___15282	PROKKA_00847___30744	PROKKA_03332___52806	PROKKA_00242___57966	PROKKA_02836___80076	PROKKA_00453___87486	PROKKA_02583___108489	PROKKA_04235___128778	PROKKA_03124___141396	PROKKA_01759___152559	chr_Ps542_01382	chr_Ps799_04138	PROKKA_01154___165246	PROKKA_02884___185916	PROKKA_03092___201815	PROKKA_01857___212294	PROKKA_01227___226064	PROKKA_00781___254434	PROKKA_01836___243464
yciK		putative oxidoreductase YciK	21	PROKKA_02027	PROKKA_00837___2509	PROKKA_01830___19347	PROKKA_02008___34227	PROKKA_03300___52710	PROKKA_02779___65577	PROKKA_01964___77460	PROKKA_04163___98616	PROKKA_03574___111462	PROKKA_04268___128877	PROKKA_01971___137937	PROKKA_01791___152655	chr_Ps542_01434	chr_Ps799_00867	PROKKA_01187___165345	PROKKA_02851___185817	PROKKA_03060___201719	PROKKA_01890___212393	PROKKA_01194___225965	PROKKA_02494___259573	PROKKA_01868___243560
regA		Photosynthetic apparatus regulatory protein RegA	21	PROKKA_01680	PROKKA_04459___13377	PROKKA_03595___24642	PROKKA_00482___29649	PROKKA_04246___55548	PROKKA_04216___69888	PROKKA_00948___74412	PROKKA_03268___95931	PROKKA_04588___114504	PROKKA_01192___119646	PROKKA_00942___134850	PROKKA_00915___150027	chr_Ps542_00762	chr_Ps799_01916	PROKKA_00205___162399	PROKKA_03831___188757	PROKKA_01229___196226	PROKKA_03000___215723	PROKKA_03643___233312	PROKKA_04310___265021	PROKKA_00852___240512
rng		Ribonuclease G	21	PROKKA_01692	PROKKA_04447___13341	PROKKA_03583___24606	PROKKA_00494___29685	PROKKA_04234___55512	PROKKA_04229___69927	PROKKA_00961___74451	PROKKA_03281___95970	PROKKA_04575___114465	PROKKA_01181___119613	PROKKA_00955___134889	PROKKA_00927___150063	chr_Ps542_00744	chr_Ps799_01903	PROKKA_00218___162438	PROKKA_03818___188718	PROKKA_01217___196190	PROKKA_03013___215762	PROKKA_03630___233273	PROKKA_04465___265486	PROKKA_00864___240548
rplM		50S ribosomal protein L13	21	PROKKA_01733	PROKKA_02133___6397	PROKKA_00756___16125	PROKKA_01353___32262	PROKKA_04193___55389	PROKKA_04269___70047	PROKKA_01001___74571	PROKKA_03321___96090	PROKKA_04535___114345	PROKKA_03144___125504	PROKKA_00995___135009	PROKKA_00968___150186	chr_Ps542_00704	chr_Ps799_01863	PROKKA_00258___162558	PROKKA_03778___188598	PROKKA_01176___196067	PROKKA_03054___215885	PROKKA_03589___233150	PROKKA_04509___265618	PROKKA_00905___240671
ftsA_1		Cell division protein FtsA	21	PROKKA_01758	PROKKA_02108___6322	PROKKA_00781___16200	PROKKA_01328___32187	PROKKA_04168___55314	PROKKA_04294___70122	PROKKA_01026___74646	PROKKA_03346___96165	PROKKA_04510___114270	PROKKA_03169___125579	PROKKA_01020___135084	PROKKA_00993___150261	chr_Ps542_00679	chr_Ps799_01838	PROKKA_00283___162633	PROKKA_03753___188523	PROKKA_01151___195992	PROKKA_03079___215960	PROKKA_03564___233075	PROKKA_04534___265693	PROKKA_00930___240746
metZ		O-succinylhomoserine sulfhydrylase	21	PROKKA_02091	PROKKA_00815___2443	PROKKA_04403___27066	PROKKA_00605___30018	PROKKA_03225___52485	PROKKA_02471___64653	PROKKA_02030___77658	PROKKA_04233___98826	PROKKA_03504___111252	PROKKA_04340___129093	PROKKA_02041___138147	PROKKA_01856___152850	chr_Ps542_01501	chr_Ps799_00804	PROKKA_01255___165549	PROKKA_02783___185613	PROKKA_02997___201530	PROKKA_00835___209228	PROKKA_00766___224681	PROKKA_04636___265999	PROKKA_02757___246227
fliM		Flagellar motor switch protein FliM	21	PROKKA_01866	PROKKA_02394___7180	PROKKA_00400___15057	PROKKA_00922___30969	PROKKA_02253___49569	PROKKA_02689___65307	PROKKA_01874___77190	PROKKA_04074___98349	PROKKA_03663___111729	PROKKA_04099___128370	PROKKA_01881___137667	PROKKA_02906___156000	chr_Ps542_01287	chr_Ps799_00956	PROKKA_02108___168108	PROKKA_01929___183051	PROKKA_03482___202985	PROKKA_04701___220826	PROKKA_00012___222419	PROKKA_02483___259540	PROKKA_02869___246563
cheY_3		Chemotaxis protein CheY	21	PROKKA_01877	PROKKA_02383___7147	PROKKA_00411___15090	PROKKA_00911___30936	PROKKA_02264___49602	PROKKA_02700___65340	PROKKA_01885___77223	PROKKA_04085___98382	PROKKA_03652___111696	PROKKA_04110___128403	PROKKA_01892___137700	PROKKA_02895___155967	chr_Ps542_01298	chr_Ps799_00945	PROKKA_02097___168075	PROKKA_01940___183084	PROKKA_03471___202952	PROKKA_04712___220859	PROKKA_00023___222452	PROKKA_01952___257947	PROKKA_02858___246530
pyrF		Orotidine 5'-phosphate decarboxylase	21	PROKKA_02120	PROKKA_00483___1447	PROKKA_04448___27201	PROKKA_00650___30153	PROKKA_03196___52398	PROKKA_02501___64743	PROKKA_02060___77748	PROKKA_04263___98916	PROKKA_03474___111162	PROKKA_04370___129183	PROKKA_02071___138237	PROKKA_01885___152937	chr_Ps542_01530	chr_Ps799_00774	PROKKA_01285___165639	PROKKA_02753___185523	PROKKA_00914___195281	PROKKA_00805___209138	PROKKA_00736___224591	PROKKA_01114___255433	PROKKA_02728___246140
bluR_2		HTH-type transcriptional repressor BluR	21	PROKKA_01967	PROKKA_00668___2002	PROKKA_02020___19917	PROKKA_01526___32781	PROKKA_02353___49869	PROKKA_00367___58341	PROKKA_02711___79701	PROKKA_00245___86862	PROKKA_02718___108894	PROKKA_05243___131802	PROKKA_02998___141018	PROKKA_02765___155577	chr_Ps542_02846	chr_Ps799_04013	PROKKA_01919___167541	PROKKA_02118___183618	PROKKA_03379___202676	PROKKA_01121___210086	PROKKA_01075___225608	PROKKA_04447___265432	PROKKA_02016___244004
pheA		Prephenate dehydratase	21	PROKKA_02034	PROKKA_01117___3349	PROKKA_01837___19368	PROKKA_02015___34248	PROKKA_03293___52689	PROKKA_02786___65598	PROKKA_01971___77481	PROKKA_04170___98637	PROKKA_03567___111441	PROKKA_04275___128898	PROKKA_01978___137958	PROKKA_01798___152676	chr_Ps542_01441	chr_Ps799_00860	PROKKA_01194___165366	PROKKA_02844___185796	PROKKA_03053___201698	PROKKA_01897___212414	PROKKA_01187___225944	PROKKA_02502___259597	PROKKA_01875___243581
rpsA_1		30S ribosomal protein S1	21	PROKKA_02039	PROKKA_01112___3334	PROKKA_01841___19380	PROKKA_02019___34260	PROKKA_03289___52677	PROKKA_02790___65610	PROKKA_01975___77493	PROKKA_04174___98649	PROKKA_03563___111429	PROKKA_04280___128913	PROKKA_01982___137970	PROKKA_01802___152688	chr_Ps542_01446	chr_Ps799_00856	PROKKA_01198___165378	PROKKA_02840___185784	PROKKA_03049___201686	PROKKA_01902___212429	PROKKA_01182___225929	PROKKA_02506___259609	PROKKA_01879___243593
group_3744		Electron transfer flavoprotein-ubiquinone oxidoreductase	21	PROKKA_02093	PROKKA_00813___2437	PROKKA_04405___27072	PROKKA_00607___30024	PROKKA_03223___52479	PROKKA_02473___64659	PROKKA_02032___77664	PROKKA_04235___98832	PROKKA_03502___111246	PROKKA_04342___129099	PROKKA_02043___138153	PROKKA_01858___152856	chr_Ps542_01503	chr_Ps799_00802	PROKKA_01257___165555	PROKKA_02781___185607	PROKKA_02995___201524	PROKKA_00833___209222	PROKKA_00764___224675	PROKKA_04638___266005	PROKKA_02755___246221
etfB		Electron transfer flavoprotein subunit beta	21	PROKKA_02094	PROKKA_00812___2434	PROKKA_04406___27075	PROKKA_00608___30027	PROKKA_03222___52476	PROKKA_02474___64662	PROKKA_02033___77667	PROKKA_04236___98835	PROKKA_03501___111243	PROKKA_04343___129102	PROKKA_02044___138156	PROKKA_01859___152859	chr_Ps542_01504	chr_Ps799_00801	PROKKA_01258___165558	PROKKA_02780___185604	PROKKA_02994___201521	PROKKA_00832___209219	PROKKA_00763___224672	PROKKA_04639___266008	PROKKA_02754___246218
norG_2		HTH-type transcriptional regulator NorG	21	PROKKA_02100	PROKKA_00806___2416	PROKKA_04412___27093	PROKKA_00614___30045	PROKKA_03216___52458	PROKKA_02480___64680	PROKKA_02039___77685	PROKKA_04242___98853	PROKKA_03495___111225	PROKKA_04349___129120	PROKKA_02050___138174	PROKKA_01865___152877	chr_Ps542_01510	chr_Ps799_00795	PROKKA_01264___165576	PROKKA_02774___185586	PROKKA_02989___201506	PROKKA_00826___209201	PROKKA_00757___224654	PROKKA_04645___266026	PROKKA_02748___246200
rplC		50S ribosomal protein L3	21	PROKKA_02212	PROKKA_02227___6679	PROKKA_03814___25299	PROKKA_03795___39588	PROKKA_00963___45699	PROKKA_00453___58599	PROKKA_04120___83928	PROKKA_01595___90912	PROKKA_01301___104643	PROKKA_02834___124574	PROKKA_04397___145215	PROKKA_04203___159891	chr_Ps542_00022	chr_Ps799_04591	PROKKA_03358___171858	PROKKA_00681___179307	PROKKA_04639___206456	PROKKA_00536___208331	PROKKA_00594___224165	PROKKA_00603___253900	PROKKA_03976___249886
rplD		50S ribosomal protein L4	21	PROKKA_02213	PROKKA_02228___6682	PROKKA_03815___25302	PROKKA_03794___39585	PROKKA_00964___45702	PROKKA_00454___58602	PROKKA_04119___83925	PROKKA_01594___90909	PROKKA_01302___104646	PROKKA_02835___124577	PROKKA_04396___145212	PROKKA_04202___159888	chr_Ps542_00023	chr_Ps799_04592	PROKKA_03357___171855	PROKKA_00682___179310	PROKKA_04640___206459	PROKKA_00537___208334	PROKKA_00595___224168	PROKKA_00602___253897	PROKKA_03975___249883
rplW		50S ribosomal protein L23	21	PROKKA_02214	PROKKA_02229___6685	PROKKA_03816___25305	PROKKA_03793___39582	PROKKA_00965___45705	PROKKA_00455___58605	PROKKA_04118___83922	PROKKA_01593___90906	PROKKA_01303___104649	PROKKA_02836___124580	PROKKA_04395___145209	PROKKA_04201___159885	chr_Ps542_00024	chr_Ps799_04593	PROKKA_03356___171852	PROKKA_00683___179313	PROKKA_04641___206462	PROKKA_00538___208337	PROKKA_00596___224171	PROKKA_00601___253894	PROKKA_03974___249880
rplB		50S ribosomal protein L2	21	PROKKA_02215	PROKKA_02230___6688	PROKKA_03817___25308	PROKKA_03792___39579	PROKKA_00966___45708	PROKKA_00456___58608	PROKKA_04117___83919	PROKKA_01592___90903	PROKKA_01304___104652	PROKKA_02837___124583	PROKKA_04394___145206	PROKKA_04200___159882	chr_Ps542_00025	chr_Ps799_04594	PROKKA_03355___171849	PROKKA_00684___179316	PROKKA_04642___206465	PROKKA_00539___208340	PROKKA_00597___224174	PROKKA_00600___253891	PROKKA_03973___249877
rpsS		30S ribosomal protein S19	21	PROKKA_02216	PROKKA_02231___6691	PROKKA_03818___25311	PROKKA_03791___39576	PROKKA_00967___45711	PROKKA_00457___58611	PROKKA_04116___83916	PROKKA_01591___90900	PROKKA_01305___104655	PROKKA_02838___124586	PROKKA_04393___145203	PROKKA_04199___159879	chr_Ps542_00026	chr_Ps799_04595	PROKKA_03354___171846	PROKKA_00685___179319	PROKKA_04643___206468	PROKKA_00540___208343	PROKKA_00598___224177	PROKKA_00599___253888	PROKKA_03972___249874
rpmC		50S ribosomal protein L29	21	PROKKA_02220	PROKKA_02235___6703	PROKKA_03822___25323	PROKKA_03787___39564	PROKKA_00971___45723	PROKKA_00461___58623	PROKKA_04112___83904	PROKKA_01587___90888	PROKKA_01309___104667	PROKKA_02842___124598	PROKKA_04389___145191	PROKKA_04195___159867	chr_Ps542_00030	chr_Ps799_04599	PROKKA_03350___171834	PROKKA_00689___179331	PROKKA_04647___206480	PROKKA_00544___208355	PROKKA_00602___224189	PROKKA_00595___253876	PROKKA_03968___249862
rpsN		30S ribosomal protein S14	21	PROKKA_02225	PROKKA_02240___6718	PROKKA_03827___25338	PROKKA_03782___39549	PROKKA_00976___45738	PROKKA_00466___58638	PROKKA_04107___83889	PROKKA_01582___90873	PROKKA_01314___104682	PROKKA_02847___124613	PROKKA_04384___145176	PROKKA_04190___159852	chr_Ps542_00035	chr_Ps799_04604	PROKKA_03345___171819	PROKKA_00694___179346	PROKKA_04652___206495	PROKKA_00549___208370	PROKKA_00607___224204	PROKKA_00590___253861	PROKKA_03963___249847
rplF		50S ribosomal protein L6	21	PROKKA_02227	PROKKA_02242___6724	PROKKA_03829___25344	PROKKA_03780___39543	PROKKA_00978___45744	PROKKA_00468___58644	PROKKA_04105___83883	PROKKA_01580___90867	PROKKA_01316___104688	PROKKA_02849___124619	PROKKA_04382___145170	PROKKA_04188___159846	chr_Ps542_00037	chr_Ps799_04606	PROKKA_03343___171813	PROKKA_00696___179352	PROKKA_04654___206501	PROKKA_00551___208376	PROKKA_00609___224210	PROKKA_00588___253855	PROKKA_03961___249841
rpsE		30S ribosomal protein S5	21	PROKKA_02229	PROKKA_02244___6730	PROKKA_03831___25350	PROKKA_03778___39537	PROKKA_00980___45750	PROKKA_00470___58650	PROKKA_04103___83877	PROKKA_01578___90861	PROKKA_01318___104694	PROKKA_02851___124625	PROKKA_04380___145164	PROKKA_04186___159840	chr_Ps542_00039	chr_Ps799_04608	PROKKA_03341___171807	PROKKA_00698___179358	PROKKA_04656___206507	PROKKA_00553___208382	PROKKA_00611___224216	PROKKA_00586___253849	PROKKA_03959___249835
rpsM		30S ribosomal protein S13	21	PROKKA_02234	PROKKA_02249___6745	PROKKA_03836___25365	PROKKA_03773___39522	PROKKA_00985___45765	PROKKA_00475___58665	PROKKA_04098___83862	PROKKA_01573___90846	PROKKA_01323___104709	PROKKA_02856___124640	PROKKA_04375___145149	PROKKA_04181___159825	chr_Ps542_00044	chr_Ps799_04613	PROKKA_03336___171792	PROKKA_00703___179373	PROKKA_04661___206522	PROKKA_00558___208397	PROKKA_00616___224231	PROKKA_00581___253834	PROKKA_03954___249820
zipA		Cell division protein ZipA	21	PROKKA_02168	PROKKA_00758___2272	PROKKA_04425___27132	PROKKA_00627___30084	PROKKA_03148___52254	PROKKA_02760___65520	PROKKA_01945___77403	PROKKA_04144___98559	PROKKA_03593___111519	PROKKA_00064___116262	PROKKA_01952___137880	PROKKA_01934___153084	chr_Ps542_01372	chr_Ps799_00886	PROKKA_02038___167898	PROKKA_01999___183261	PROKKA_00963___195428	PROKKA_04771___221036	PROKKA_00082___222629	PROKKA_00356___253159	PROKKA_02801___246359
ppa_2		Inorganic pyrophosphatase	21	PROKKA_02303	PROKKA_01798___5392	PROKKA_03943___25686	PROKKA_03666___39201	PROKKA_01042___45936	PROKKA_00613___59079	PROKKA_03960___83448	PROKKA_01437___90438	PROKKA_01460___105120	PROKKA_03079___125309	PROKKA_04240___144744	PROKKA_04124___159654	chr_Ps542_00163	chr_Ps799_04750	PROKKA_03201___171387	PROKKA_00838___179778	PROKKA_04711___206672	PROKKA_04407___219944	PROKKA_05187___237944	PROKKA_00572___253807	PROKKA_03897___249649
pyrH		Uridylate kinase	21	PROKKA_02360	PROKKA_04160___12479	PROKKA_01237___17568	PROKKA_04314___41145	PROKKA_03666___53808	PROKKA_00105___57555	PROKKA_03137___80979	PROKKA_00604___87939	PROKKA_02284___107592	PROKKA_03863___127661	PROKKA_03425___142299	PROKKA_01476___151710	chr_Ps542_01106	chr_Ps799_04433	PROKKA_02372___168900	PROKKA_01667___182265	PROKKA_02469___199946	PROKKA_05034___221825	PROKKA_04488___235847	PROKKA_00015___252136	PROKKA_03118___247310
dnaE		DNA polymerase III subunit alpha	21	PROKKA_02373	PROKKA_04173___12518	PROKKA_01224___17529	PROKKA_04327___41184	PROKKA_03653___53769	PROKKA_00091___57513	PROKKA_03123___80937	PROKKA_00591___87900	PROKKA_02297___107631	PROKKA_03876___127700	PROKKA_03412___142260	PROKKA_01489___151749	chr_Ps542_01119	chr_Ps799_04420	PROKKA_02358___168858	PROKKA_01680___182304	PROKKA_02456___199907	PROKKA_05047___221864	PROKKA_04475___235808	PROKKA_04941___266914	PROKKA_03105___247271
accA		Acetyl-coenzyme A carboxylase carboxyl transferase subunit alpha	21	PROKKA_02374	PROKKA_04174___12521	PROKKA_01223___17526	PROKKA_04328___41187	PROKKA_03652___53766	PROKKA_00090___57510	PROKKA_03122___80934	PROKKA_00590___87897	PROKKA_02298___107634	PROKKA_03877___127703	PROKKA_03411___142257	PROKKA_01490___151752	chr_Ps542_01120	chr_Ps799_04419	PROKKA_02357___168855	PROKKA_01681___182307	PROKKA_02455___199904	PROKKA_05048___221867	PROKKA_04474___235805	PROKKA_04940___266911	PROKKA_03104___247268
rmf_2		Ribosome modulation factor	21	PROKKA_02401	PROKKA_02922___8765	PROKKA_00882___16503	PROKKA_04355___41268	PROKKA_03625___53685	PROKKA_00064___57432	PROKKA_03096___80856	PROKKA_00564___87819	PROKKA_02324___107712	PROKKA_03909___127799	PROKKA_03385___142179	PROKKA_01517___151833	chr_Ps542_01146	chr_Ps799_04393	PROKKA_02331___168777	PROKKA_01707___182385	PROKKA_03186___202097	PROKKA_05077___221954	PROKKA_04445___235718	PROKKA_02575___259816	PROKKA_03075___247181
nadK		NAD kinase	21	PROKKA_02473	PROKKA_04551___13653	PROKKA_00948___16701	PROKKA_04421___41466	PROKKA_03556___53478	PROKKA_00408___58464	PROKKA_03024___80640	PROKKA_00035___86232	PROKKA_02392___107916	PROKKA_00190___116640	PROKKA_03317___141975	PROKKA_01590___152052	chr_Ps542_02727	chr_Ps799_04325	PROKKA_02263___168573	PROKKA_01775___182589	PROKKA_03711___203672	PROKKA_05145___222158	PROKKA_04377___235514	PROKKA_04293___264970	PROKKA_03003___246965
ccoN1_2		Cbb3-type cytochrome c oxidase subunit CcoN1	21	PROKKA_02210	PROKKA_00435___1303	PROKKA_04504___27369	PROKKA_00706___30321	PROKKA_03106___52128	PROKKA_02563___64929	PROKKA_02122___77934	PROKKA_04325___99102	PROKKA_03405___110955	PROKKA_04930___130863	PROKKA_02138___138438	PROKKA_01976___153210	chr_Ps542_02899	chr_Ps799_00705	PROKKA_01345___165819	PROKKA_02693___185343	PROKKA_01005___195554	PROKKA_02719___214880	PROKKA_02087___228644	PROKKA_04024___264163	PROKKA_02650___245906
group_3811		hypothetical protein	21	PROKKA_02488	PROKKA_04252___12755	PROKKA_00963___16746	PROKKA_04436___41511	PROKKA_03541___53433	PROKKA_00423___58509	PROKKA_03009___80595	PROKKA_00050___86277	PROKKA_02407___107961	PROKKA_00175___116595	PROKKA_03302___141930	PROKKA_01605___152097	chr_Ps542_01345	chr_Ps799_04310	PROKKA_02248___168528	PROKKA_01790___182634	PROKKA_00399___193734	PROKKA_05160___222203	PROKKA_04362___235469	PROKKA_04839___266608	PROKKA_02988___246920
ubiX		Flavin prenyltransferase UbiX	21	PROKKA_02307	PROKKA_01794___5380	PROKKA_03948___25701	PROKKA_03661___39186	PROKKA_01046___45948	PROKKA_00618___59094	PROKKA_03955___83433	PROKKA_01432___90423	PROKKA_01465___105135	PROKKA_03083___125321	PROKKA_04235___144729	PROKKA_04120___159642	chr_Ps542_00169	chr_Ps799_04755	PROKKA_03196___171372	PROKKA_00843___179793	PROKKA_04715___206684	PROKKA_04412___219959	PROKKA_05182___237929	PROKKA_03711___263224	PROKKA_03893___249637
group_3826		hypothetical protein	21	PROKKA_02602	PROKKA_02609___7826	PROKKA_02893___22536	PROKKA_02563___35892	PROKKA_03356___52878	PROKKA_00214___57882	PROKKA_02864___80160	PROKKA_00174___86649	PROKKA_02555___108405	PROKKA_04169___128580	PROKKA_03160___141504	PROKKA_01735___152487	chr_Ps542_03007	chr_Ps799_04166	PROKKA_01136___165192	PROKKA_02902___185970	PROKKA_00022___192603	PROKKA_01839___212240	PROKKA_01245___226118	PROKKA_01077___255322	PROKKA_01812___243392
dapE		Succinyl-diaminopimelate desuccinylase	21	PROKKA_02345	PROKKA_04147___12440	PROKKA_01252___17613	PROKKA_04299___41100	PROKKA_03681___53853	PROKKA_01497___61731	PROKKA_03154___81030	PROKKA_00620___87987	PROKKA_02268___107544	PROKKA_03848___127616	PROKKA_03441___142347	PROKKA_01461___151665	chr_Ps542_01091	chr_Ps799_04449	PROKKA_02388___168948	PROKKA_01651___182217	PROKKA_02484___199991	PROKKA_05018___221777	PROKKA_04504___235895	PROKKA_00680___254131	PROKKA_03133___247355
lpxB		Lipid-A-disaccharide synthase	21	PROKKA_02371	PROKKA_04171___12512	PROKKA_01226___17535	PROKKA_04325___41178	PROKKA_03655___53775	PROKKA_00093___57519	PROKKA_03125___80943	PROKKA_00593___87906	PROKKA_02295___107625	PROKKA_03874___127694	PROKKA_03414___142266	PROKKA_01487___151743	chr_Ps542_01117	chr_Ps799_04422	PROKKA_02360___168864	PROKKA_01678___182298	PROKKA_02458___199913	PROKKA_05045___221858	PROKKA_04477___235814	PROKKA_04943___266920	PROKKA_03107___247277
rnhB		Ribonuclease HII	21	PROKKA_02372	PROKKA_04172___12515	PROKKA_01225___17532	PROKKA_04326___41181	PROKKA_03654___53772	PROKKA_00092___57516	PROKKA_03124___80940	PROKKA_00592___87903	PROKKA_02296___107628	PROKKA_03875___127697	PROKKA_03413___142263	PROKKA_01488___151746	chr_Ps542_01118	chr_Ps799_04421	PROKKA_02359___168861	PROKKA_01679___182301	PROKKA_02457___199910	PROKKA_05046___221861	PROKKA_04476___235811	PROKKA_04942___266917	PROKKA_03106___247274
nlpD		Murein hydrolase activator NlpD	21	PROKKA_02391	PROKKA_04190___12569	PROKKA_01207___17478	PROKKA_04344___41235	PROKKA_03635___53715	PROKKA_00074___57462	PROKKA_03106___80886	PROKKA_00574___87849	PROKKA_02314___107682	PROKKA_03896___127760	PROKKA_03395___142209	PROKKA_01507___151803	chr_Ps542_01136	chr_Ps799_04403	PROKKA_02341___168807	PROKKA_01697___182355	PROKKA_02440___199859	PROKKA_05064___221915	PROKKA_04458___235757	PROKKA_01714___257233	PROKKA_03087___247217
virS_2		HTH-type transcriptional regulator VirS	21	PROKKA_02993	PROKKA_00794___2380	PROKKA_03126___23235	PROKKA_02797___36594	PROKKA_02016___48858	PROKKA_03018___66294	PROKKA_01638___76482	PROKKA_03830___97617	PROKKA_03907___112461	PROKKA_00345___117105	PROKKA_01639___136941	PROKKA_03171___156795	chr_Ps542_02619	chr_Ps799_01214	PROKKA_00881___164427	PROKKA_03156___186732	PROKKA_02072___198755	PROKKA_01586___211481	PROKKA_01498___226877	PROKKA_03916___263839	PROKKA_01578___242690
ycfH		putative deoxyribonuclease YcfH	21	PROKKA_02914	PROKKA_00683___2047	PROKKA_03058___23031	PROKKA_02729___36390	PROKKA_02094___49092	PROKKA_03087___66501	PROKKA_01707___76689	PROKKA_03899___97824	PROKKA_03837___112251	PROKKA_00278___116904	PROKKA_01708___137148	PROKKA_03092___156558	chr_Ps542_02577	chr_Ps799_01145	PROKKA_00950___164634	PROKKA_03087___186525	PROKKA_01404___196751	PROKKA_01655___211688	PROKKA_01429___226670	PROKKA_00071___252304	PROKKA_01657___242927
acpP_1		Acyl carrier protein	21	PROKKA_02921	PROKKA_00690___2068	PROKKA_03065___23052	PROKKA_02736___36411	PROKKA_02087___49071	PROKKA_03080___66480	PROKKA_01700___76668	PROKKA_03892___97803	PROKKA_03844___112272	PROKKA_00285___116925	PROKKA_01701___137127	PROKKA_03099___156579	chr_Ps542_02570	chr_Ps799_01152	PROKKA_00943___164613	PROKKA_03094___186546	PROKKA_01411___196772	PROKKA_01648___211667	PROKKA_01436___226691	PROKKA_00078___252325	PROKKA_01650___242906
group_3905		hypothetical protein	21	PROKKA_02935	PROKKA_00704___2110	PROKKA_03079___23094	PROKKA_02750___36453	PROKKA_02073___49029	PROKKA_03066___66438	PROKKA_01686___76626	PROKKA_03878___97761	PROKKA_03858___112314	PROKKA_00299___116967	PROKKA_01687___137085	PROKKA_03113___156621	chr_Ps542_02556	chr_Ps799_01166	PROKKA_00929___164571	PROKKA_03108___186588	PROKKA_02131___198932	PROKKA_01634___211625	PROKKA_01450___226733	PROKKA_03095___261376	PROKKA_01636___242864
fadA_1		3-ketoacyl-CoA thiolase	21	PROKKA_02969	PROKKA_00191___571	PROKKA_03112___23193	PROKKA_02783___36552	PROKKA_02039___48927	PROKKA_03032___66336	PROKKA_01652___76524	PROKKA_03844___97659	PROKKA_03892___112416	PROKKA_00331___117063	PROKKA_01653___136983	PROKKA_03147___156723	chr_Ps542_02522	chr_Ps799_01200	PROKKA_00895___164469	PROKKA_03142___186690	PROKKA_02096___198827	PROKKA_01600___211523	PROKKA_01484___226835	PROKKA_05116___267439	PROKKA_01602___242762
fadB_2		Fatty acid oxidation complex subunit alpha	21	PROKKA_02970	PROKKA_00190___568	PROKKA_03113___23196	PROKKA_02784___36555	PROKKA_02038___48924	PROKKA_03031___66333	PROKKA_01651___76521	PROKKA_03843___97656	PROKKA_03893___112419	PROKKA_00332___117066	PROKKA_01652___136980	PROKKA_03148___156726	chr_Ps542_02521	chr_Ps799_01201	PROKKA_00894___164466	PROKKA_03143___186693	PROKKA_02095___198824	PROKKA_01599___211520	PROKKA_01485___226838	PROKKA_05117___267442	PROKKA_01601___242759
cphA		Cyanophycin synthetase	21	PROKKA_02458	PROKKA_04537___13611	PROKKA_00933___16656	PROKKA_04406___41421	PROKKA_03571___53523	PROKKA_00392___58416	PROKKA_03040___80688	PROKKA_00511___87660	PROKKA_02377___107871	PROKKA_00211___116703	PROKKA_03332___142020	PROKKA_01575___152007	chr_Ps542_02713	chr_Ps799_04340	PROKKA_02278___168618	PROKKA_01760___182544	PROKKA_03132___201935	PROKKA_05130___222113	PROKKA_04392___235559	PROKKA_01773___257410	PROKKA_03018___247010
pdxJ		Pyridoxine 5'-phosphate synthase	21	PROKKA_03067	PROKKA_01927___5779	PROKKA_03252___23613	PROKKA_00979___31140	PROKKA_01943___48639	PROKKA_02927___66021	PROKKA_01547___76209	PROKKA_03740___97347	PROKKA_04001___112743	PROKKA_00570___117780	PROKKA_01550___136674	PROKKA_03251___157035	chr_Ps542_02503	chr_Ps799_01311	PROKKA_00787___164145	PROKKA_03250___187014	PROKKA_01997___198530	PROKKA_01494___211205	PROKKA_01590___227153	PROKKA_01526___256669	PROKKA_01499___242453
rpoE_1		ECF RNA polymerase sigma-E factor	21	PROKKA_03078	PROKKA_01938___5812	PROKKA_03263___23646	PROKKA_00990___31173	PROKKA_01932___48606	PROKKA_02916___65988	PROKKA_01536___76176	PROKKA_03729___97314	PROKKA_04012___112776	PROKKA_00580___117810	PROKKA_01539___136641	PROKKA_03262___157068	chr_Ps542_02492	chr_Ps799_01322	PROKKA_00776___164112	PROKKA_03261___187047	PROKKA_01986___198497	PROKKA_01483___211172	PROKKA_01601___227186	PROKKA_01515___256636	PROKKA_01488___242420
dcd		Deoxycytidine triphosphate deaminase	21	PROKKA_03137	PROKKA_01992___5974	PROKKA_03320___23817	PROKKA_01047___31344	PROKKA_01874___48432	PROKKA_02856___65808	PROKKA_01476___75996	PROKKA_03668___97131	PROKKA_04073___112959	PROKKA_03771___127385	PROKKA_01478___136458	PROKKA_03321___157245	chr_Ps542_02285	chr_Ps799_01382	PROKKA_00715___163929	PROKKA_03322___187230	PROKKA_01927___198320	PROKKA_01424___210995	PROKKA_01659___227360	PROKKA_01631___256984	PROKKA_01429___242243
group_3934		hypothetical protein	21	PROKKA_03149	PROKKA_02003___6007	PROKKA_03331___23850	PROKKA_01058___31377	PROKKA_01863___48399	PROKKA_02844___65772	PROKKA_01464___75960	PROKKA_03656___97095	PROKKA_04085___112995	PROKKA_03760___127352	PROKKA_01466___136422	PROKKA_03332___157278	chr_Ps542_02273	chr_Ps799_01395	PROKKA_00703___163893	PROKKA_03334___187266	PROKKA_01916___198287	PROKKA_01412___210959	PROKKA_01671___227396	PROKKA_01638___257005	PROKKA_01418___242210
argG		Argininosuccinate synthase	21	PROKKA_03152	PROKKA_02004___6010	PROKKA_03333___23856	PROKKA_01060___31383	PROKKA_01860___48390	PROKKA_02842___65766	PROKKA_01462___75954	PROKKA_03654___97089	PROKKA_04087___113001	PROKKA_00638___117984	PROKKA_01464___136416	PROKKA_03335___157287	chr_Ps542_02272	chr_Ps799_01397	PROKKA_00701___163887	PROKKA_03336___187272	PROKKA_01913___198278	PROKKA_01410___210953	PROKKA_01673___227402	PROKKA_01640___257011	PROKKA_01415___242201
pcnB		Poly(A) polymerase I	21	PROKKA_02632	PROKKA_00147___439	PROKKA_02673___21876	PROKKA_00562___29889	PROKKA_01327___46791	PROKKA_00858___59814	PROKKA_03716___82716	PROKKA_01197___89718	PROKKA_01715___105885	PROKKA_01052___119226	PROKKA_03999___144021	PROKKA_03887___158943	chr_Ps542_04195	chr_Ps799_04990	PROKKA_02960___170664	PROKKA_01079___180501	PROKKA_00383___193686	PROKKA_04659___220700	PROKKA_04935___237188	PROKKA_01382___256237	PROKKA_03656___248924
aspC_2		Aspartate aminotransferase	21	PROKKA_02638	PROKKA_00153___457	PROKKA_02666___21855	PROKKA_00569___29910	PROKKA_01333___46809	PROKKA_00864___59832	PROKKA_03710___82698	PROKKA_01191___89700	PROKKA_01721___105903	PROKKA_01046___119208	PROKKA_03993___144003	PROKKA_03881___158925	chr_Ps542_04201	chr_Ps799_04996	PROKKA_02954___170646	PROKKA_01085___180519	PROKKA_00377___193668	PROKKA_04665___220718	PROKKA_04929___237170	PROKKA_01717___257242	PROKKA_03650___248906
atzE		Biuret hydrolase	21	PROKKA_02894	PROKKA_01251___3751	PROKKA_03037___22968	PROKKA_02708___36327	PROKKA_02114___49152	PROKKA_03126___66618	PROKKA_01746___76806	PROKKA_03940___97947	PROKKA_03798___112134	PROKKA_03947___127913	PROKKA_01747___137265	PROKKA_03054___156444	chr_Ps542_02598	chr_Ps799_01096	PROKKA_00990___164754	PROKKA_03047___186405	PROKKA_01384___196691	PROKKA_01695___211808	PROKKA_01389___226550	PROKKA_00051___252244	PROKKA_01678___242990
ispG		4-hydroxy-3-methylbut-2-en-1-yl diphosphate synthase (flavodoxin)	21	PROKKA_03512	PROKKA_03879___11636	PROKKA_02137___20268	PROKKA_02352___35259	PROKKA_01463___47199	PROKKA_01594___62022	PROKKA_03585___82323	PROKKA_01065___89322	PROKKA_01847___106281	PROKKA_00894___118752	PROKKA_03864___143616	PROKKA_03744___158514	chr_Ps542_03564	chr_Ps799_03748	PROKKA_02830___170274	PROKKA_01209___180891	PROKKA_00250___193287	PROKKA_03652___217679	PROKKA_03030___231473	PROKKA_03337___262102	PROKKA_03564___248648
iscU		Iron-sulfur cluster assembly scaffold protein IscU	21	PROKKA_03522	PROKKA_03869___11606	PROKKA_02147___20298	PROKKA_02342___35229	PROKKA_01453___47169	PROKKA_01584___61992	PROKKA_03595___82353	PROKKA_01075___89352	PROKKA_01837___106251	PROKKA_00904___118782	PROKKA_03874___143646	PROKKA_03754___158544	chr_Ps542_03554	chr_Ps799_03758	PROKKA_02840___170304	PROKKA_01199___180861	PROKKA_00260___193317	PROKKA_03662___217709	PROKKA_03040___231503	PROKKA_03347___262132	PROKKA_03574___248678
fabF_1		3-oxoacyl-[acyl-carrier-protein] synthase 2	21	PROKKA_02920	PROKKA_00689___2065	PROKKA_03064___23049	PROKKA_02735___36408	PROKKA_02088___49074	PROKKA_03081___66483	PROKKA_01701___76671	PROKKA_03893___97806	PROKKA_03843___112269	PROKKA_00284___116922	PROKKA_01702___137130	PROKKA_03098___156576	chr_Ps542_02571	chr_Ps799_01151	PROKKA_00944___164616	PROKKA_03093___186543	PROKKA_01410___196769	PROKKA_01649___211670	PROKKA_01435___226688	PROKKA_00077___252322	PROKKA_01651___242909
parE		DNA topoisomerase 4 subunit B	21	PROKKA_03699	PROKKA_01638___4912	PROKKA_01718___19011	PROKKA_04659___42180	PROKKA_04493___56289	PROKKA_03956___69108	PROKKA_00690___73638	PROKKA_02991___95100	PROKKA_04852___115296	PROKKA_01382___120216	PROKKA_00680___134064	PROKKA_00661___149265	chr_Ps542_03076	chr_Ps799_02178	PROKKA_04725___175959	PROKKA_04093___189543	PROKKA_02197___199130	PROKKA_01191___210296	PROKKA_03905___234098	PROKKA_03137___261502	PROKKA_00603___239765
mfd		Transcription-repair-coupling factor	21	PROKKA_02957	PROKKA_00203___607	PROKKA_03101___23160	PROKKA_02772___36519	PROKKA_02051___48963	PROKKA_03043___66369	PROKKA_01663___76557	PROKKA_03855___97692	PROKKA_03881___112383	PROKKA_00320___117030	PROKKA_01664___137016	PROKKA_03135___156687	chr_Ps542_02534	chr_Ps799_01189	PROKKA_00906___164502	PROKKA_03131___186657	PROKKA_02108___198863	PROKKA_01611___211556	PROKKA_01473___226802	PROKKA_05104___267403	PROKKA_01614___242798
gltD		Glutamate synthase [NADPH] small chain	21	PROKKA_03757	PROKKA_01702___5104	PROKKA_01454___18219	PROKKA_03250___37953	PROKKA_04542___56436	PROKKA_03867___68841	PROKKA_00601___73371	PROKKA_02903___94836	PROKKA_04940___115560	PROKKA_01471___120483	PROKKA_00592___133800	PROKKA_00612___149118	chr_Ps542_03131	chr_Ps799_02262	PROKKA_04635___175689	PROKKA_04183___189813	PROKKA_04334___205541	PROKKA_04229___219410	PROKKA_04820___236843	PROKKA_03737___263302	PROKKA_00550___239606
gltB		Glutamate synthase [NADPH] large chain	21	PROKKA_03758	PROKKA_01703___5107	PROKKA_01455___18222	PROKKA_03251___37956	PROKKA_04543___56439	PROKKA_03866___68838	PROKKA_00600___73368	PROKKA_02902___94833	PROKKA_04941___115563	PROKKA_01472___120486	PROKKA_00591___133797	PROKKA_00611___149115	chr_Ps542_03132	chr_Ps799_02263	PROKKA_04634___175686	PROKKA_04184___189816	PROKKA_04335___205544	PROKKA_04230___219413	PROKKA_04819___236840	PROKKA_03738___263305	PROKKA_00549___239603
hslV		ATP-dependent protease subunit HslV	21	PROKKA_03774	PROKKA_01184___3550	PROKKA_01472___18273	PROKKA_03268___38007	PROKKA_04559___56487	PROKKA_03850___68790	PROKKA_00584___73320	PROKKA_02885___94782	PROKKA_04959___115617	PROKKA_01488___120534	PROKKA_00573___133743	PROKKA_00594___149064	chr_Ps542_03149	chr_Ps799_02281	PROKKA_04618___175638	PROKKA_04201___189867	PROKKA_04352___205595	PROKKA_04246___219461	PROKKA_04802___236789	PROKKA_01442___256417	PROKKA_00532___239552
ubiE_2		Ubiquinone/menaquinone biosynthesis C-methyltransferase UbiE	21	PROKKA_03784	PROKKA_04568___13704	PROKKA_01482___18303	PROKKA_03278___38037	PROKKA_04569___56517	PROKKA_03840___68760	PROKKA_00574___73290	PROKKA_02875___94752	PROKKA_04969___115647	PROKKA_01498___120564	PROKKA_00563___133713	PROKKA_00584___149034	chr_Ps542_03159	chr_Ps799_02291	PROKKA_04608___175608	PROKKA_04211___189897	PROKKA_04362___205625	PROKKA_04261___219506	PROKKA_04787___236744	PROKKA_05025___267166	PROKKA_00522___239522
fda		Fructose-bisphosphate aldolase	21	PROKKA_03845	PROKKA_03051___9152	PROKKA_01538___18471	PROKKA_03334___38205	PROKKA_04642___56736	PROKKA_03777___68571	PROKKA_00511___73101	PROKKA_02811___94560	PROKKA_05032___115836	PROKKA_01563___120759	PROKKA_00500___133524	PROKKA_00511___148815	chr_Ps542_03260	chr_Ps799_02354	PROKKA_04546___175422	PROKKA_04273___190083	PROKKA_04422___205805	PROKKA_04321___219686	PROKKA_04727___236564	PROKKA_00272___252907	PROKKA_00462___239342
pleD_9		Response regulator PleD	21	PROKKA_03877	PROKKA_03023___9068	PROKKA_01571___18570	PROKKA_03367___38304	PROKKA_04674___56832	PROKKA_03743___68469	PROKKA_00477___72999	PROKKA_02777___94458	PROKKA_05066___115938	PROKKA_01593___120849	PROKKA_00466___133422	PROKKA_00479___148719	chr_Ps542_03296	chr_Ps799_02388	PROKKA_04512___175320	PROKKA_04307___190185	PROKKA_04457___205910	PROKKA_04355___219788	PROKKA_04693___236462	PROKKA_03100___261391	PROKKA_00406___239174
walR		Transcriptional regulatory protein WalR	21	PROKKA_03878	PROKKA_03022___9065	PROKKA_01572___18573	PROKKA_03368___38307	PROKKA_04675___56835	PROKKA_03742___68466	PROKKA_00476___72996	PROKKA_02776___94455	PROKKA_05067___115941	PROKKA_01594___120852	PROKKA_00465___133419	PROKKA_00478___148716	chr_Ps542_03297	chr_Ps799_02389	PROKKA_04511___175317	PROKKA_04308___190188	PROKKA_04458___205913	PROKKA_04356___219791	PROKKA_04692___236459	PROKKA_03099___261388	PROKKA_00405___239171
rho		hypothetical protein	21	PROKKA_03972	PROKKA_01458___4372	PROKKA_01660___18837	PROKKA_03456___38571	PROKKA_04769___57117	PROKKA_03649___68187	PROKKA_00385___72723	PROKKA_02683___94176	PROKKA_00204___101352	PROKKA_01689___121137	PROKKA_00371___133137	PROKKA_00384___148434	chr_Ps542_04325	chr_Ps799_02482	PROKKA_04418___175038	PROKKA_04401___190467	PROKKA_00874___195161	PROKKA_00419___207980	PROKKA_00477___223814	PROKKA_01318___256045	PROKKA_00311___238889
trxA_1		Thioredoxin-1	21	PROKKA_03973	PROKKA_01459___4375	PROKKA_01262___17643	PROKKA_02835___36708	PROKKA_04770___57120	PROKKA_03648___68184	PROKKA_00384___72720	PROKKA_02682___94173	PROKKA_00205___101355	PROKKA_01690___121140	PROKKA_00370___133134	PROKKA_00383___148431	chr_Ps542_04324	chr_Ps799_02483	PROKKA_04417___175035	PROKKA_04402___190470	PROKKA_00875___195164	PROKKA_00420___207983	PROKKA_00478___223817	PROKKA_01317___256042	PROKKA_00310___238886
dnaN		DNA polymerase III subunit beta	21	PROKKA_04000	PROKKA_03191___9572	PROKKA_04757___28128	PROKKA_04865___42798	PROKKA_00264___43602	PROKKA_04580___70980	PROKKA_00002___71574	PROKKA_02311___93060	PROKKA_00577___102471	PROKKA_02065___122265	PROKKA_00002___132030	PROKKA_00002___147288	chr_Ps542_03741	chr_Ps799_02861	PROKKA_04041___173907	PROKKA_04778___191598	PROKKA_01471___196952	PROKKA_03960___218603	PROKKA_03311___232316	PROKKA_04675___266116	PROKKA_00002___237962
vfr		Cyclic AMP receptor-like protein	21	PROKKA_04060	PROKKA_04086___12257	PROKKA_02624___21729	PROKKA_02987___37164	PROKKA_00920___45570	PROKKA_01312___61176	PROKKA_04163___84057	PROKKA_01638___91041	PROKKA_01258___104514	PROKKA_02790___124442	PROKKA_04440___145344	PROKKA_04246___160020	chr_Ps542_04656	chr_Ps799_03365	PROKKA_03401___171987	PROKKA_00638___179178	PROKKA_03290___202409	PROKKA_02087___212984	PROKKA_01953___228242	PROKKA_01054___255253	PROKKA_04019___250015
group_4063		hypothetical protein	21	PROKKA_04079	PROKKA_03822___11465	PROKKA_02118___20211	PROKKA_03102___37509	PROKKA_00901___45513	PROKKA_01342___61266	PROKKA_04193___84147	PROKKA_01667___91128	PROKKA_01229___104427	PROKKA_02764___124364	PROKKA_04469___145431	PROKKA_04265___160077	chr_Ps542_04631	chr_Ps799_03336	PROKKA_03430___172074	PROKKA_00609___179091	PROKKA_03271___202352	PROKKA_01920___212483	PROKKA_01107___225704	PROKKA_02915___260836	PROKKA_04098___250252
pdxH		Pyridoxine/pyridoxamine 5'-phosphate oxidase	21	PROKKA_03108	PROKKA_01967___5899	PROKKA_03293___23736	PROKKA_01020___31263	PROKKA_01902___48516	PROKKA_02884___65892	PROKKA_01504___76080	PROKKA_03696___97215	PROKKA_04045___112875	PROKKA_00617___117921	PROKKA_01506___136542	PROKKA_03293___157161	chr_Ps542_02306	chr_Ps799_01354	PROKKA_00743___164013	PROKKA_03294___187146	PROKKA_01955___198404	PROKKA_01452___211079	PROKKA_01632___227279	PROKKA_00255___252856	PROKKA_01457___242327
glnA		Glutamine synthetase	21	PROKKA_04183	PROKKA_01581___4741	PROKKA_04232___26553	PROKKA_04174___40725	PROKKA_00776___45138	PROKKA_00998___60234	PROKKA_04351___84621	PROKKA_01782___91473	PROKKA_01109___104067	PROKKA_02659___124049	PROKKA_04581___145767	PROKKA_04375___160407	chr_Ps542_04523	chr_Ps799_03220	PROKKA_03549___172431	PROKKA_00490___178734	PROKKA_04582___206285	PROKKA_00137___207134	PROKKA_04006___234401	PROKKA_00690___254161	PROKKA_04218___250612
rpoH		RNA polymerase sigma factor RpoH	21	PROKKA_04214	PROKKA_03935___11804	PROKKA_04204___26469	PROKKA_04202___40809	PROKKA_00744___45042	PROKKA_01032___60336	PROKKA_04385___84723	PROKKA_01816___91575	PROKKA_01074___103962	PROKKA_02629___123959	PROKKA_04615___145869	PROKKA_04407___160503	chr_Ps542_04494	chr_Ps799_03186	PROKKA_03583___172533	PROKKA_00456___178632	PROKKA_00859___195116	PROKKA_00104___207035	PROKKA_04039___234500	PROKKA_00720___254251	PROKKA_04250___250708
dinG		putative ATP-dependent helicase DinG	21	PROKKA_03117	PROKKA_01976___5926	PROKKA_03302___23763	PROKKA_01029___31290	PROKKA_01893___48489	PROKKA_02875___65865	PROKKA_01495___76053	PROKKA_03687___97188	PROKKA_04054___112902	PROKKA_00620___117930	PROKKA_01497___136515	PROKKA_03302___157188	chr_Ps542_02303	chr_Ps799_01363	PROKKA_00734___163986	PROKKA_03303___187173	PROKKA_01946___198377	PROKKA_01443___211052	PROKKA_01641___227306	PROKKA_00252___252847	PROKKA_01448___242300
hisB		Imidazoleglycerol-phosphate dehydratase	21	PROKKA_04304	PROKKA_04132___12395	PROKKA_04125___26232	PROKKA_04281___41046	PROKKA_00629___44697	PROKKA_01123___60609	PROKKA_04476___84996	PROKKA_01920___91887	PROKKA_00984___103692	PROKKA_02500___123572	PROKKA_04705___146139	PROKKA_04491___160755	chr_Ps542_04391	chr_Ps799_03096	PROKKA_03675___172809	PROKKA_00364___178356	PROKKA_00738___194753	PROKKA_00021___206786	PROKKA_04122___234749	PROKKA_00434___253393	PROKKA_04334___250960
bfd		Bacterioferritin-associated ferredoxin	21	PROKKA_03156	PROKKA_00232___694	PROKKA_03337___23868	PROKKA_01064___31395	PROKKA_01856___48378	PROKKA_02838___65754	PROKKA_01458___75942	PROKKA_03650___97077	PROKKA_04091___113013	PROKKA_00642___117996	PROKKA_01460___136404	PROKKA_03339___157299	chr_Ps542_02268	chr_Ps799_01401	PROKKA_00696___163872	PROKKA_03340___187284	PROKKA_01909___198266	PROKKA_01406___210941	PROKKA_01677___227414	PROKKA_01644___257023	PROKKA_01411___242189
group_417		hypothetical protein	21	PROKKA_03401	PROKKA_00078___232	PROKKA_00539___15474	PROKKA_00025___28278	PROKKA_01581___47553	PROKKA_01706___62358	PROKKA_03473___81987	PROKKA_00947___88968	PROKKA_01959___106617	PROKKA_00776___118398	PROKKA_03752___143280	PROKKA_03590___158052	chr_Ps542_00252	chr_Ps799_03638	PROKKA_02716___169932	PROKKA_01323___181233	PROKKA_01682___197585	PROKKA_03475___217148	PROKKA_02853___230942	PROKKA_04015___264136	PROKKA_03389___248123
argF		Ornithine carbamoyltransferase	21	PROKKA_03418	PROKKA_00090___268	PROKKA_00551___15510	PROKKA_00037___28314	PROKKA_01564___47502	PROKKA_01692___62316	PROKKA_03487___82029	PROKKA_00961___89010	PROKKA_01945___106575	PROKKA_00794___118452	PROKKA_03766___143322	PROKKA_03607___158103	chr_Ps542_02175	chr_Ps799_03652	PROKKA_02730___169974	PROKKA_01309___181191	PROKKA_01665___197534	PROKKA_03551___217376	PROKKA_02929___231170	PROKKA_00833___254590	PROKKA_03407___248177
purT		Phosphoribosylglycinamide formyltransferase 2	21	PROKKA_03483	PROKKA_01221___3661	PROKKA_00611___15690	PROKKA_00097___28494	PROKKA_01491___47283	PROKKA_01627___62121	PROKKA_03552___82224	PROKKA_01032___89223	PROKKA_01880___106380	PROKKA_00862___118656	PROKKA_03831___143517	PROKKA_03672___158298	chr_Ps542_02103	chr_Ps799_03716	PROKKA_02795___170169	PROKKA_01244___180996	PROKKA_00192___193113	PROKKA_03616___217571	PROKKA_02994___231365	PROKKA_00468___253495	PROKKA_03472___248372
dapH		2,3,4,5-tetrahydropyridine-2,6-dicarboxylate N-acetyltransferase	21	PROKKA_03485	PROKKA_01223___3667	PROKKA_00613___15696	PROKKA_00099___28500	PROKKA_01489___47277	PROKKA_01625___62115	PROKKA_03554___82230	PROKKA_01034___89229	PROKKA_01878___106374	PROKKA_00864___118662	PROKKA_03833___143523	PROKKA_03674___158304	chr_Ps542_02101	chr_Ps799_03718	PROKKA_02797___170175	PROKKA_01242___180990	PROKKA_00194___193119	PROKKA_03618___217577	PROKKA_02996___231371	PROKKA_00470___253501	PROKKA_03474___248378
queA		S-adenosylmethionine:tRNA ribosyltransferase-isomerase	21	PROKKA_03533	PROKKA_03858___11573	PROKKA_02158___20331	PROKKA_02331___35196	PROKKA_01442___47136	PROKKA_01573___61959	PROKKA_03606___82386	PROKKA_01086___89385	PROKKA_01826___106218	PROKKA_00915___118815	PROKKA_03885___143679	PROKKA_03765___158577	chr_Ps542_03543	chr_Ps799_03769	PROKKA_02851___170337	PROKKA_01188___180828	PROKKA_00271___193350	PROKKA_03673___217742	PROKKA_03051___231536	PROKKA_02401___259294	PROKKA_03585___248711
pepA_2		Cytosol aminopeptidase	21	PROKKA_03540	PROKKA_02351___7051	PROKKA_01123___17226	PROKKA_01852___33759	PROKKA_01435___47115	PROKKA_01566___61938	PROKKA_03613___82407	PROKKA_01093___89406	PROKKA_01819___106197	PROKKA_00922___118836	PROKKA_03892___143700	PROKKA_03772___158598	chr_Ps542_03536	chr_Ps799_03776	PROKKA_02858___170358	PROKKA_01181___180807	PROKKA_00278___193371	PROKKA_03680___217763	PROKKA_03058___231557	PROKKA_00978___255025	PROKKA_03592___248732
atoE		Short-chain fatty acids transporter	21	PROKKA_03657	PROKKA_00616___1846	PROKKA_01794___19239	PROKKA_02116___34551	PROKKA_03991___54783	PROKKA_03256___67008	PROKKA_01203___75177	PROKKA_00306___87045	PROKKA_04349___113787	PROKKA_03451___126425	PROKKA_01199___135621	PROKKA_01173___150801	chr_Ps542_03880	chr_Ps799_01678	PROKKA_00463___163173	PROKKA_03573___187983	PROKKA_03651___203492	PROKKA_03245___216458	PROKKA_00403___223592	PROKKA_04166___264589	PROKKA_01152___241412
hflX		GTPase HflX	21	PROKKA_03667	PROKKA_01670___5008	PROKKA_01685___18912	PROKKA_04626___42081	PROKKA_04461___56193	PROKKA_03988___69204	PROKKA_00722___73734	PROKKA_03023___95196	PROKKA_04820___115200	PROKKA_01346___120108	PROKKA_00712___134160	PROKKA_00693___149361	chr_Ps542_03043	chr_Ps799_02146	PROKKA_04757___176055	PROKKA_04061___189447	PROKKA_02229___199226	PROKKA_01159___210200	PROKKA_03873___234002	PROKKA_01005___255106	PROKKA_00635___239861
hldE		Bifunctional protein HldE	21	PROKKA_03706	PROKKA_01632___4894	PROKKA_01724___19029	PROKKA_04665___42198	PROKKA_04500___56310	PROKKA_03949___69087	PROKKA_00683___73617	PROKKA_02984___95079	PROKKA_04859___115317	PROKKA_01389___120237	PROKKA_00673___134043	PROKKA_00654___149244	chr_Ps542_03083	chr_Ps799_02185	PROKKA_04718___175938	PROKKA_04100___189564	PROKKA_02190___199109	PROKKA_04146___219161	PROKKA_04903___237092	PROKKA_00936___254899	PROKKA_00596___239744
rfaC		Lipopolysaccharide heptosyltransferase 1	21	PROKKA_03723	PROKKA_01613___4837	PROKKA_01394___18039	PROKKA_03190___37773	PROKKA_04517___56361	PROKKA_03932___69036	PROKKA_00666___73566	PROKKA_02967___95028	PROKKA_04876___115368	PROKKA_01406___120288	PROKKA_00656___133992	PROKKA_00637___149193	chr_Ps542_03106	chr_Ps799_02202	PROKKA_04694___175866	PROKKA_04124___189636	PROKKA_04308___205463	PROKKA_04170___219233	PROKKA_04879___237020	PROKKA_00632___253987	PROKKA_00579___239693
hemE		Uroporphyrinogen decarboxylase	21	PROKKA_03753	PROKKA_01696___5086	PROKKA_01452___18213	PROKKA_03248___37947	PROKKA_04541___56433	PROKKA_03873___68859	PROKKA_00607___73389	PROKKA_02909___94854	PROKKA_04934___115542	PROKKA_01465___120465	PROKKA_00598___133818	PROKKA_00613___149121	chr_Ps542_03130	chr_Ps799_02261	PROKKA_04636___175692	PROKKA_04182___189810	PROKKA_04333___205538	PROKKA_04228___219407	PROKKA_04821___236846	PROKKA_03731___263284	PROKKA_00551___239609
priA		Primosomal protein N'	21	PROKKA_03771	PROKKA_01187___3559	PROKKA_01469___18264	PROKKA_03265___37998	PROKKA_04556___56478	PROKKA_03853___68799	PROKKA_00587___73329	PROKKA_02888___94791	PROKKA_04956___115608	PROKKA_01485___120525	PROKKA_00576___133752	PROKKA_00597___149073	chr_Ps542_03146	chr_Ps799_02278	PROKKA_04621___175647	PROKKA_04198___189858	PROKKA_04349___205586	PROKKA_04243___219452	PROKKA_04805___236798	PROKKA_01439___256408	PROKKA_00535___239561
hslU		ATP-dependent protease ATPase subunit HslU	21	PROKKA_03775	PROKKA_01183___3547	PROKKA_01473___18276	PROKKA_03269___38010	PROKKA_04560___56490	PROKKA_03849___68787	PROKKA_00583___73317	PROKKA_02884___94779	PROKKA_04960___115620	PROKKA_01489___120537	PROKKA_00572___133740	PROKKA_00593___149061	chr_Ps542_03150	chr_Ps799_02282	PROKKA_04617___175635	PROKKA_04202___189870	PROKKA_04353___205598	PROKKA_04247___219464	PROKKA_04801___236786	PROKKA_01443___256420	PROKKA_00531___239549
prs		Ribose-phosphate pyrophosphokinase	21	PROKKA_02651	PROKKA_04005___12014	PROKKA_03184___23409	PROKKA_03468___38607	PROKKA_01356___46878	PROKKA_04395___70425	PROKKA_01127___74949	PROKKA_00382___87273	PROKKA_04425___114015	PROKKA_03376___126200	PROKKA_01123___135393	PROKKA_03851___158835	chr_Ps542_04221	chr_Ps799_01754	PROKKA_00387___162945	PROKKA_03649___188211	PROKKA_00357___193608	PROKKA_03169___216230	PROKKA_00327___223364	PROKKA_03405___262306	PROKKA_01066___241154
cdhR_11		HTH-type transcriptional regulator CdhR	21	PROKKA_03818	PROKKA_03073___9218	PROKKA_01511___18390	PROKKA_03307___38124	PROKKA_04603___56619	PROKKA_03807___68661	PROKKA_00541___73191	PROKKA_02841___94650	PROKKA_05002___115746	PROKKA_01530___120660	PROKKA_00530___133614	PROKKA_00550___148932	chr_Ps542_03194	chr_Ps799_02324	PROKKA_04576___175512	PROKKA_04243___189993	PROKKA_04396___205727	PROKKA_04294___219605	PROKKA_04754___236645	PROKKA_03928___263875	PROKKA_00489___239423
opuAB		Glycine betaine transport system permease protein OpuAB	21	PROKKA_03821	PROKKA_03070___9209	PROKKA_01514___18399	PROKKA_03310___38133	PROKKA_04606___56628	PROKKA_03804___68652	PROKKA_00538___73182	PROKKA_02838___94641	PROKKA_05005___115755	PROKKA_01534___120672	PROKKA_00527___133605	PROKKA_00547___148923	chr_Ps542_03198	chr_Ps799_02327	PROKKA_04573___175503	PROKKA_04246___190002	PROKKA_04399___205736	PROKKA_04297___219614	PROKKA_04751___236636	PROKKA_03932___263887	PROKKA_00486___239414
group_445		hypothetical protein	21	PROKKA_03841	PROKKA_03054___9161	PROKKA_01535___18462	PROKKA_03331___38196	PROKKA_04638___56724	PROKKA_03781___68583	PROKKA_00515___73113	PROKKA_02815___94572	PROKKA_05028___115824	PROKKA_01559___120747	PROKKA_00504___133536	PROKKA_00515___148827	chr_Ps542_03256	chr_Ps799_02350	PROKKA_04550___175434	PROKKA_04269___190071	PROKKA_04418___205793	PROKKA_04317___219674	PROKKA_04731___236576	PROKKA_00279___252928	PROKKA_00466___239354
hslO		33 kDa chaperonin	21	PROKKA_03914	PROKKA_02997___8990	PROKKA_01602___18663	PROKKA_03398___38397	PROKKA_04711___56943	PROKKA_03706___68358	PROKKA_00441___72891	PROKKA_02740___94347	PROKKA_05103___116049	PROKKA_01630___120960	PROKKA_00429___133311	PROKKA_00442___148608	chr_Ps542_03322	chr_Ps799_02425	PROKKA_04475___175209	PROKKA_04344___190296	PROKKA_04613___206378	PROKKA_04392___219899	PROKKA_04656___236351	PROKKA_03773___263410	PROKKA_00369___239063
gcvH_1		Glycine cleavage system H protein	21	PROKKA_03949	PROKKA_01437___4309	PROKKA_01639___18774	PROKKA_03435___38508	PROKKA_04746___57048	PROKKA_03671___68253	PROKKA_00407___72789	PROKKA_02705___94242	PROKKA_00182___101286	PROKKA_01668___121074	PROKKA_00394___133206	PROKKA_00407___148503	chr_Ps542_04347	chr_Ps799_02460	PROKKA_04440___175104	PROKKA_04379___190401	PROKKA_00414___193779	PROKKA_00397___207914	PROKKA_00455___223748	PROKKA_01341___256114	PROKKA_00334___238958
gyrB		DNA gyrase subunit B	21	PROKKA_04002	PROKKA_03189___9566	PROKKA_04759___28134	PROKKA_04867___42804	PROKKA_00262___43596	PROKKA_04582___70986	PROKKA_00004___71580	PROKKA_02313___93066	PROKKA_00575___102465	PROKKA_02063___122259	PROKKA_00004___132036	PROKKA_00004___147294	chr_Ps542_03739	chr_Ps799_02859	PROKKA_04043___173913	PROKKA_04776___191592	PROKKA_01473___196958	PROKKA_03962___218609	PROKKA_03309___232310	PROKKA_04677___266122	PROKKA_00004___237968
tyrS		Tyrosine--tRNA ligase	21	PROKKA_04043	PROKKA_04070___12209	PROKKA_02608___21681	PROKKA_02971___37116	PROKKA_00936___45618	PROKKA_01296___61128	PROKKA_04147___84009	PROKKA_01622___90993	PROKKA_01274___104562	PROKKA_02807___124493	PROKKA_04424___145296	PROKKA_04230___159972	chr_Ps542_04671	chr_Ps799_03381	PROKKA_03385___171939	PROKKA_00654___179226	PROKKA_03306___202457	PROKKA_02071___212936	PROKKA_01937___228194	PROKKA_01488___256555	PROKKA_04003___249967
group_454		hypothetical protein	21	PROKKA_04080	PROKKA_03823___11468	PROKKA_02117___20208	PROKKA_03101___37506	PROKKA_00900___45510	PROKKA_01343___61269	PROKKA_04194___84150	PROKKA_01668___91131	PROKKA_01228___104424	PROKKA_02763___124361	PROKKA_04470___145434	PROKKA_04266___160080	chr_Ps542_04630	chr_Ps799_03335	PROKKA_03431___172077	PROKKA_00608___179088	PROKKA_03270___202349	PROKKA_01919___212480	PROKKA_01106___225701	PROKKA_02916___260839	PROKKA_04099___250255
hutU		Urocanate hydratase	21	PROKKA_04119	PROKKA_02504___7511	PROKKA_04292___26733	PROKKA_04114___40545	PROKKA_00836___45318	PROKKA_00924___60012	PROKKA_04277___84399	PROKKA_01706___91245	PROKKA_01184___104292	PROKKA_02727___124253	PROKKA_04508___145548	PROKKA_04312___160218	chr_Ps542_04593	chr_Ps799_03293	PROKKA_03481___172227	PROKKA_00558___178938	PROKKA_02855___201104	PROKKA_00206___207341	PROKKA_03937___234194	PROKKA_02675___260116	PROKKA_04151___250411
group_458	dmdC_2	3-methylmercaptopropionyl-CoA dehydrogenase	21	PROKKA_04128	PROKKA_02509___7526	PROKKA_04288___26721	PROKKA_04118___40557	PROKKA_00828___45294	PROKKA_00929___60027	PROKKA_04282___84414	PROKKA_01711___91260	PROKKA_01179___104277	PROKKA_02723___124241	PROKKA_04513___145563	PROKKA_04321___160245	chr_Ps542_04588	chr_Ps799_03288	PROKKA_03486___172242	PROKKA_00553___178923	PROKKA_02865___201134	PROKKA_00200___207323	PROKKA_03943___234212	PROKKA_04444___265423	PROKKA_04160___250438
hcr		NADH oxidoreductase HCR	21	PROKKA_04179	PROKKA_01575___4723	PROKKA_04238___26571	PROKKA_04168___40707	PROKKA_00780___45150	PROKKA_00987___60201	PROKKA_04340___84588	PROKKA_01768___91431	PROKKA_01120___104100	PROKKA_02668___124076	PROKKA_04570___145734	PROKKA_04371___160395	chr_Ps542_04531	chr_Ps799_03231	PROKKA_03544___172416	PROKKA_00495___178749	PROKKA_04590___206309	PROKKA_00142___207149	PROKKA_04001___234386	PROKKA_05063___267280	PROKKA_04214___250600
ftsY		Signal recognition particle receptor FtsY	21	PROKKA_04217	PROKKA_03932___11795	PROKKA_04201___26460	PROKKA_04205___40818	PROKKA_00741___45033	PROKKA_01035___60345	PROKKA_04388___84732	PROKKA_01819___91584	PROKKA_01071___103953	PROKKA_02626___123950	PROKKA_04618___145878	PROKKA_04410___160512	chr_Ps542_04491	chr_Ps799_03183	PROKKA_03586___172542	PROKKA_00453___178623	PROKKA_00856___195107	PROKKA_00101___207026	PROKKA_04042___234509	PROKKA_00723___254260	PROKKA_04253___250717
mutM		Formamidopyrimidine-DNA glycosylase	21	PROKKA_04239	PROKKA_03916___11747	PROKKA_04184___26409	PROKKA_04222___40869	PROKKA_00710___44940	PROKKA_01052___60396	PROKKA_04405___84783	PROKKA_01836___91635	PROKKA_01055___103905	PROKKA_02610___123902	PROKKA_04635___145929	PROKKA_04432___160578	chr_Ps542_04475	chr_Ps799_03167	PROKKA_03603___172593	PROKKA_00436___178572	PROKKA_00834___195041	PROKKA_00084___206975	PROKKA_04059___234560	PROKKA_02087___258352	PROKKA_04275___250783
group_470		Ureidoglycolate lyase	21	PROKKA_04272	PROKKA_04107___12320	PROKKA_04150___26307	PROKKA_04256___40971	PROKKA_00655___44775	PROKKA_01097___60531	PROKKA_04450___84918	PROKKA_01894___91809	PROKKA_01010___103770	PROKKA_02526___123650	PROKKA_04679___146061	PROKKA_04465___160677	chr_Ps542_04416	chr_Ps799_03122	PROKKA_03649___172731	PROKKA_00390___178434	PROKKA_00764___194831	PROKKA_00047___206864	PROKKA_04096___234671	PROKKA_02611___259924	PROKKA_04308___250882
group_472		hypothetical protein	21	PROKKA_04457	PROKKA_01863___5587	PROKKA_03785___25212	PROKKA_04598___41997	PROKKA_04439___56127	PROKKA_04021___69303	PROKKA_00755___73833	PROKKA_03056___95295	PROKKA_04787___115101	PROKKA_01321___120033	PROKKA_00745___134259	PROKKA_00715___149427	chr_Ps542_00467	chr_Ps799_02113	PROKKA_00008___161808	PROKKA_04028___189348	PROKKA_02251___199292	PROKKA_02804___215135	PROKKA_03839___233900	PROKKA_01828___257575	PROKKA_00657___239927
group_473		hypothetical protein	21	PROKKA_04486	PROKKA_01844___5530	PROKKA_03758___25131	PROKKA_04571___41916	PROKKA_04409___56037	PROKKA_04048___69384	PROKKA_00782___73914	PROKKA_03083___95376	PROKKA_04760___115020	PROKKA_01300___119970	PROKKA_00772___134340	PROKKA_00744___149514	chr_Ps542_00487	chr_Ps799_02086	PROKKA_00035___161889	PROKKA_04001___189267	PROKKA_02280___199379	PROKKA_02831___215216	PROKKA_03812___233819	PROKKA_01805___257506	PROKKA_00686___240014
group_474		hypothetical protein	21	PROKKA_04491	PROKKA_01839___5515	PROKKA_03752___25113	PROKKA_04565___41898	PROKKA_04404___56022	PROKKA_04054___69402	PROKKA_00788___73932	PROKKA_03089___95394	PROKKA_04754___115002	PROKKA_01294___119952	PROKKA_00778___134358	PROKKA_00749___149529	chr_Ps542_00492	chr_Ps799_02080	PROKKA_00041___161907	PROKKA_03995___189249	PROKKA_02285___199394	PROKKA_02837___215234	PROKKA_03806___233801	PROKKA_02442___259417	PROKKA_00691___240029
ureB		Urease subunit beta	21	PROKKA_04495	PROKKA_01837___5509	PROKKA_03748___25101	PROKKA_04561___41886	PROKKA_04400___56010	PROKKA_04058___69414	PROKKA_00792___73944	PROKKA_03093___95406	PROKKA_04750___114990	PROKKA_01291___119943	PROKKA_00782___134370	PROKKA_00752___149538	chr_Ps542_00496	chr_Ps799_02076	PROKKA_00045___161919	PROKKA_03991___189237	PROKKA_02288___199403	PROKKA_02841___215246	PROKKA_03802___233789	PROKKA_02446___259429	PROKKA_00694___240038
bepE_2		Efflux pump membrane transporter BepE	21	PROKKA_04525	PROKKA_04479___13437	PROKKA_02003___19866	PROKKA_02181___34746	PROKKA_02712___50946	PROKKA_02135___63645	PROKKA_02476___78996	PROKKA_04697___100218	PROKKA_02985___109695	PROKKA_04720___130233	PROKKA_02596___139812	PROKKA_02377___154413	chr_Ps542_01877	chr_Ps799_00347	PROKKA_01693___166863	PROKKA_02345___184299	PROKKA_03980___204479	PROKKA_02363___213812	PROKKA_02443___229712	PROKKA_01140___255511	PROKKA_02221___244619
group_480		hypothetical protein	21	PROKKA_04623	PROKKA_02915___8744	PROKKA_02953___22716	PROKKA_02623___36072	PROKKA_02182___49356	PROKKA_00153___57699	PROKKA_02926___80346	PROKKA_00113___86466	PROKKA_02493___108219	PROKKA_00121___116433	PROKKA_03221___141687	PROKKA_02989___156249	chr_Ps542_02781	chr_Ps799_04229	PROKKA_01072___165000	PROKKA_02965___186159	PROKKA_01325___196514	PROKKA_01777___212054	PROKKA_01307___226304	PROKKA_01195___255676	PROKKA_01752___243212
gmk		Guanylate kinase	21	PROKKA_01509	PROKKA_00953___2857	PROKKA_00727___16038	PROKKA_02232___34899	PROKKA_00502___44316	PROKKA_01256___61008	PROKKA_04609___85395	PROKKA_02057___92298	PROKKA_00845___103275	PROKKA_02346___123110	PROKKA_04842___146550	PROKKA_04617___161133	chr_Ps542_00348	chr_Ps799_00063	PROKKA_03808___173208	PROKKA_00231___177957	PROKKA_01267___196340	PROKKA_00334___207725	PROKKA_04246___235121	PROKKA_03845___263626	PROKKA_04470___251368
ribF		Riboflavin biosynthesis protein RibF	21	PROKKA_01783	PROKKA_03135___9404	PROKKA_00809___16284	PROKKA_01300___32103	PROKKA_04143___55239	PROKKA_04320___70200	PROKKA_01052___74724	PROKKA_03372___96243	PROKKA_04484___114192	PROKKA_03310___126002	PROKKA_01046___135162	PROKKA_01018___150336	chr_Ps542_00654	chr_Ps799_01812	PROKKA_00309___162711	PROKKA_03727___188445	PROKKA_01126___195917	PROKKA_03105___216038	PROKKA_03538___232997	PROKKA_04860___266671	PROKKA_00955___240821
bamA		Outer membrane protein assembly factor BamA	21	PROKKA_02366	PROKKA_04166___12497	PROKKA_01231___17550	PROKKA_04320___41163	PROKKA_03660___53790	PROKKA_00098___57534	PROKKA_03130___80958	PROKKA_00598___87921	PROKKA_02290___107610	PROKKA_03869___127679	PROKKA_03419___142281	PROKKA_01482___151728	chr_Ps542_01112	chr_Ps799_04427	PROKKA_02365___168879	PROKKA_01673___182283	PROKKA_02463___199928	PROKKA_05040___221843	PROKKA_04482___235829	PROKKA_04948___266935	PROKKA_03112___247292
ppiC_1		Peptidyl-prolyl cis-trans isomerase C	21	PROKKA_00044	PROKKA_00261___781	PROKKA_00180___14397	PROKKA_01749___33450	PROKKA_02463___50199	PROKKA_01971___63153	PROKKA_02641___79491	PROKKA_04842___100653	PROKKA_02838___109254	PROKKA_04376___129201	PROKKA_02761___140307	PROKKA_02607___155103	chr_Ps542_02041	chr_Ps799_00183	PROKKA_01841___167307	PROKKA_02196___183852	PROKKA_03763___203828	PROKKA_02221___213386	PROKKA_02584___230135	PROKKA_03887___263752	PROKKA_02064___244148
yadH_2		Inner membrane transport permease YadH	21	PROKKA_00132	PROKKA_00295___883	PROKKA_02850___22407	PROKKA_02520___35763	PROKKA_02548___50454	PROKKA_00308___58164	PROKKA_02770___79878	PROKKA_00186___86685	PROKKA_02649___108687	PROKKA_00052___116226	PROKKA_03057___141195	PROKKA_02518___154836	chr_Ps542_02932	chr_Ps799_04072	PROKKA_01986___167742	PROKKA_02051___183417	PROKKA_03831___204032	PROKKA_04952___221579	PROKKA_00263___223172	PROKKA_05035___267196	PROKKA_01952___243812
rssB		Regulator of RpoS	21	PROKKA_00141	PROKKA_00549___1645	PROKKA_02071___20070	PROKKA_01475___32628	PROKKA_02557___50481	PROKKA_00317___58191	PROKKA_02761___79851	PROKKA_00195___86712	PROKKA_02658___108714	PROKKA_00043___116199	PROKKA_03048___141168	PROKKA_02509___154809	chr_Ps542_02923	chr_Ps799_04063	PROKKA_01977___167715	PROKKA_02060___183444	PROKKA_03840___204059	PROKKA_04961___221606	PROKKA_00272___223199	PROKKA_02771___260404	PROKKA_01961___243839
rnhA		Ribonuclease HI	21	PROKKA_00177	PROKKA_04018___12053	PROKKA_00137___14268	PROKKA_01706___33321	PROKKA_02594___50592	PROKKA_02417___64491	PROKKA_02193___78147	PROKKA_04391___99300	PROKKA_03337___110751	PROKKA_04812___130509	PROKKA_02262___138810	PROKKA_02473___154701	chr_Ps542_01927	chr_Ps799_00637	PROKKA_01411___166017	PROKKA_02627___185145	PROKKA_03874___204161	PROKKA_02653___214682	PROKKA_02153___228842	PROKKA_00385___253246	PROKKA_02108___244280
rimK_1		Ribosomal protein S6--L-glutamate ligase	21	PROKKA_00187	PROKKA_03516___10547	PROKKA_01902___19563	PROKKA_02507___35724	PROKKA_02605___50625	PROKKA_02024___63312	PROKKA_02588___79332	PROKKA_04790___100497	PROKKA_02891___109413	PROKKA_04425___129348	PROKKA_02709___140151	PROKKA_02463___154671	chr_Ps542_01995	chr_Ps799_00236	PROKKA_01789___167151	PROKKA_02248___184008	PROKKA_03884___204191	PROKKA_02268___213527	PROKKA_02537___229994	PROKKA_03224___261763	PROKKA_02118___244310
group_545		hypothetical protein	21	PROKKA_00201	PROKKA_03530___10589	PROKKA_01917___19608	PROKKA_02492___35679	PROKKA_02619___50667	PROKKA_02038___63354	PROKKA_02574___79290	PROKKA_04776___100455	PROKKA_02905___109455	PROKKA_04440___129393	PROKKA_02695___140109	PROKKA_02449___154629	chr_Ps542_01981	chr_Ps799_00250	PROKKA_01775___167109	PROKKA_02262___184050	PROKKA_03898___204233	PROKKA_02282___213569	PROKKA_02523___229952	PROKKA_03238___261805	PROKKA_02132___244352
miaB		tRNA-2-methylthio-N(6)-dimethylallyladenosine synthase	21	PROKKA_00294	PROKKA_01755___5263	PROKKA_03992___25833	PROKKA_03617___39054	PROKKA_01091___46083	PROKKA_00667___59241	PROKKA_03906___83286	PROKKA_01387___90288	PROKKA_01510___105270	PROKKA_03095___125357	PROKKA_04190___144594	PROKKA_04074___159504	chr_Ps542_00831	chr_Ps799_04800	PROKKA_03151___171237	PROKKA_00888___179928	PROKKA_04504___206051	PROKKA_04457___220094	PROKKA_05137___237794	PROKKA_03479___262528	PROKKA_03847___249499
aidB		Putative acyl-CoA dehydrogenase AidB	21	PROKKA_00308	PROKKA_01743___5227	PROKKA_04007___25878	PROKKA_03602___39009	PROKKA_01106___46128	PROKKA_00677___59271	PROKKA_03896___83256	PROKKA_01377___90258	PROKKA_01520___105300	PROKKA_01141___119493	PROKKA_04180___144564	PROKKA_04060___159462	chr_Ps542_00822	chr_Ps799_04810	PROKKA_03141___171207	PROKKA_00898___179958	PROKKA_04518___206093	PROKKA_04467___220124	PROKKA_05127___237764	PROKKA_03750___263341	PROKKA_03832___249454
infB		Translation initiation factor IF-2	21	PROKKA_00456	PROKKA_00130___388	PROKKA_03534___24459	PROKKA_00543___29832	PROKKA_01309___46737	PROKKA_00839___59757	PROKKA_03735___82773	PROKKA_01216___89775	PROKKA_01696___105828	PROKKA_03259___125849	PROKKA_04018___144078	PROKKA_03907___159003	chr_Ps542_04178	chr_Ps799_04971	PROKKA_02979___170721	PROKKA_01060___180444	PROKKA_00443___193866	PROKKA_04639___220640	PROKKA_04955___237248	PROKKA_04724___266263	PROKKA_03674___248978
ftsZ		Cell division protein FtsZ	21	PROKKA_01759	PROKKA_02107___6319	PROKKA_00782___16203	PROKKA_01327___32184	PROKKA_04167___55311	PROKKA_04295___70125	PROKKA_01027___74649	PROKKA_03347___96168	PROKKA_04509___114267	PROKKA_03170___125582	PROKKA_01021___135087	PROKKA_00994___150264	chr_Ps542_00678	chr_Ps799_01837	PROKKA_00284___162636	PROKKA_03752___188520	PROKKA_01150___195989	PROKKA_03080___215963	PROKKA_03563___233072	PROKKA_04535___265696	PROKKA_00931___240749
phbA_1		Acetyl-CoA acetyltransferase	21	PROKKA_03658	PROKKA_00617___1849	PROKKA_01795___19242	PROKKA_02117___34554	PROKKA_03990___54780	PROKKA_03257___67011	PROKKA_01204___75180	PROKKA_00305___87042	PROKKA_04348___113784	PROKKA_03452___126428	PROKKA_01200___135624	PROKKA_01174___150804	chr_Ps542_03881	chr_Ps799_01677	PROKKA_00464___163176	PROKKA_03572___187980	PROKKA_03652___203495	PROKKA_03246___216461	PROKKA_00404___223595	PROKKA_04167___264592	PROKKA_01153___241415
group_566		Isocitrate lyase	21	PROKKA_00504	PROKKA_00308___922	PROKKA_00076___14085	PROKKA_01645___33138	PROKKA_02911___51543	PROKKA_02280___64080	PROKKA_02331___78561	PROKKA_04535___99732	PROKKA_03192___110316	PROKKA_04588___129837	PROKKA_02406___139242	PROKKA_02172___153798	chr_Ps542_01746	chr_Ps799_00491	PROKKA_01550___166434	PROKKA_02488___184728	PROKKA_04258___205313	PROKKA_02513___214262	PROKKA_02293___229262	PROKKA_04780___266431	PROKKA_02450___245306
czcR		Transcriptional activator protein CzcR	21	PROKKA_00574	PROKKA_00370___1108	PROKKA_04560___27537	PROKKA_00762___30489	PROKKA_02981___51753	PROKKA_02347___64281	PROKKA_02263___78357	PROKKA_04461___99510	PROKKA_03266___110538	PROKKA_04522___129639	PROKKA_02332___139020	PROKKA_02102___153588	chr_Ps542_01678	chr_Ps799_00566	PROKKA_01482___166230	PROKKA_02556___184932	PROKKA_03562___203225	PROKKA_02581___214466	PROKKA_02225___229058	PROKKA_02221___258754	PROKKA_02521___245519
htpG		Chaperone protein HtpG	21	PROKKA_00589	PROKKA_00388___1162	PROKKA_04544___27489	PROKKA_00746___30441	PROKKA_02996___51798	PROKKA_02364___64332	PROKKA_02246___78306	PROKKA_04444___99459	PROKKA_03283___110589	PROKKA_04505___129588	PROKKA_02315___138969	PROKKA_02087___153543	chr_Ps542_01662	chr_Ps799_00583	PROKKA_01465___166179	PROKKA_02573___184983	PROKKA_03312___202475	PROKKA_02598___214517	PROKKA_02208___229007	PROKKA_00161___252574	PROKKA_02536___245564
group_574		hypothetical protein	21	PROKKA_00624	PROKKA_03408___10223	PROKKA_02061___20040	PROKKA_01485___32658	PROKKA_03031___51903	PROKKA_00325___58215	PROKKA_02753___79827	PROKKA_00203___86736	PROKKA_02674___108762	PROKKA_05286___131931	PROKKA_03040___141144	PROKKA_02052___153438	chr_Ps542_02915	chr_Ps799_04055	PROKKA_01961___167667	PROKKA_02076___183492	PROKKA_03347___202580	PROKKA_01079___209960	PROKKA_01033___225482	PROKKA_01472___256507	PROKKA_01971___243869
recR		Recombination protein RecR	21	PROKKA_00657	PROKKA_00463___1387	PROKKA_04470___27267	PROKKA_00672___30219	PROKKA_03067___52011	PROKKA_02525___64815	PROKKA_02084___77820	PROKKA_04287___98988	PROKKA_03443___111069	PROKKA_04969___130980	PROKKA_02100___138324	PROKKA_02016___153330	chr_Ps542_01571	chr_Ps799_00743	PROKKA_01307___165705	PROKKA_02731___185457	PROKKA_01043___195668	PROKKA_00784___209075	PROKKA_00715___224528	PROKKA_00955___254956	PROKKA_02692___246032
dapF		Diaminopimelate epimerase	21	PROKKA_01396	PROKKA_01498___4492	PROKKA_01304___17769	PROKKA_02877___36834	PROKKA_00004___42822	PROKKA_03599___68037	PROKKA_00335___72573	PROKKA_02637___94038	PROKKA_00250___101490	PROKKA_01736___121278	PROKKA_00325___132999	PROKKA_00340___148302	chr_Ps542_04280	chr_Ps799_02528	PROKKA_04368___174888	PROKKA_04451___190617	PROKKA_02927___201320	PROKKA_00465___208118	PROKKA_00523___223952	PROKKA_03985___264046	PROKKA_00267___238757
glmS		Glutamine--fructose-6-phosphate aminotransferase [isomerizing]	21	PROKKA_00865	PROKKA_03214___9641	PROKKA_04734___28059	PROKKA_04842___42729	PROKKA_00286___43668	PROKKA_04557___70911	PROKKA_04832___86064	PROKKA_02282___92973	PROKKA_00600___102540	PROKKA_02089___122337	PROKKA_05065___147219	PROKKA_04813___161721	chr_Ps542_03765	chr_Ps799_02884	PROKKA_04018___173838	PROKKA_00022___177330	PROKKA_01448___196883	PROKKA_03937___218534	PROKKA_03334___232385	PROKKA_02723___260260	PROKKA_04690___252028
group_585		hypothetical protein	21	PROKKA_01064	PROKKA_03477___10430	PROKKA_02306___20775	PROKKA_00369___29310	PROKKA_03790___54180	PROKKA_03405___67455	PROKKA_01354___75630	PROKKA_03554___96789	PROKKA_04199___113337	PROKKA_03658___127046	PROKKA_01363___136113	PROKKA_01345___151317	chr_Ps542_00975	chr_Ps799_01515	PROKKA_00615___163629	PROKKA_03421___187527	PROKKA_02587___200300	PROKKA_01325___210698	PROKKA_01758___227657	PROKKA_02018___258145	PROKKA_01336___241964
allE		(S)-ureidoglycine aminohydrolase	21	PROKKA_01071	PROKKA_03484___10451	PROKKA_02299___20754	PROKKA_00376___29331	PROKKA_03783___54159	PROKKA_03426___67518	PROKKA_01375___75693	PROKKA_03561___96810	PROKKA_04192___113316	PROKKA_03665___127067	PROKKA_01370___136134	PROKKA_01352___151338	chr_Ps542_00982	chr_Ps799_01494	PROKKA_00622___163650	PROKKA_03414___187506	PROKKA_02580___200279	PROKKA_01332___210719	PROKKA_01751___227636	PROKKA_04537___265702	PROKKA_01343___241985
glyS		Glycine--tRNA ligase beta subunit	21	PROKKA_01158	PROKKA_03179___9536	PROKKA_00244___14589	PROKKA_04037___40314	PROKKA_00253___43569	PROKKA_04625___71115	PROKKA_00048___71712	PROKKA_02351___93180	PROKKA_00537___102351	PROKKA_02053___122229	PROKKA_00042___132150	PROKKA_00013___147321	chr_Ps542_03728	chr_Ps799_02815	PROKKA_04087___174045	PROKKA_04732___191460	PROKKA_01482___196985	PROKKA_04000___218723	PROKKA_03271___232196	PROKKA_04686___266149	PROKKA_00013___237995
group_591		hypothetical protein	21	PROKKA_01238	PROKKA_01331___3991	PROKKA_00317___14808	PROKKA_03964___40095	PROKKA_00221___43473	PROKKA_04699___71337	PROKKA_00122___71934	PROKKA_02424___93399	PROKKA_00463___102129	PROKKA_01943___121899	PROKKA_00115___132369	PROKKA_00093___147561	chr_Ps542_00444	chr_Ps799_02740	PROKKA_04162___174270	PROKKA_04657___191235	PROKKA_01534___197141	PROKKA_04072___218939	PROKKA_03199___231980	PROKKA_00235___252796	PROKKA_00113___238295
adhT		Alcohol dehydrogenase	21	PROKKA_01242	PROKKA_01327___3979	PROKKA_00320___14817	PROKKA_03961___40086	PROKKA_00217___43461	PROKKA_04702___71346	PROKKA_00125___71943	PROKKA_02427___93408	PROKKA_00460___102120	PROKKA_01939___121887	PROKKA_00118___132378	PROKKA_00097___147573	chr_Ps542_00448	chr_Ps799_02737	PROKKA_04165___174279	PROKKA_04654___191226	PROKKA_01538___197153	PROKKA_04075___218948	PROKKA_03196___231971	PROKKA_01101___255394	PROKKA_00117___238307
glcC_1		Glc operon transcriptional activator	21	PROKKA_01313	PROKKA_03630___10889	PROKKA_01361___17940	PROKKA_01964___34095	PROKKA_00146___43248	PROKKA_03491___67713	PROKKA_00227___72249	PROKKA_02529___93714	PROKKA_00358___101814	PROKKA_01848___121614	PROKKA_00218___132678	PROKKA_00168___147786	chr_Ps542_03237	chr_Ps799_02635	PROKKA_04265___174579	PROKKA_04554___190926	PROKKA_01609___197366	PROKKA_00716___208871	PROKKA_00866___224981	PROKKA_02651___260044	PROKKA_00201___238559
hemF		Oxygen-dependent coproporphyrinogen-III oxidase	21	PROKKA_01371	PROKKA_03160___9479	PROKKA_00276___14685	PROKKA_04005___40218	PROKKA_00090___43080	PROKKA_04663___71229	PROKKA_00086___71826	PROKKA_02388___93291	PROKKA_00499___102237	PROKKA_02022___122136	PROKKA_00079___132261	PROKKA_00227___147963	chr_Ps542_03697	chr_Ps799_02777	PROKKA_04124___174156	PROKKA_04695___191349	PROKKA_02952___201395	PROKKA_04037___218834	PROKKA_03234___232085	PROKKA_02344___259123	PROKKA_00059___238133
coaBC		Coenzyme A biosynthesis bifunctional protein CoaBC	21	PROKKA_01498	PROKKA_00942___2824	PROKKA_00716___16005	PROKKA_02221___34866	PROKKA_00513___44349	PROKKA_01244___60972	PROKKA_04597___85359	PROKKA_02045___92262	PROKKA_00857___103311	PROKKA_02358___123146	PROKKA_04830___146514	PROKKA_04606___161100	chr_Ps542_00358	chr_Ps799_00075	PROKKA_03796___173172	PROKKA_00243___177993	PROKKA_01278___196373	PROKKA_00322___207689	PROKKA_04234___235085	PROKKA_03835___263596	PROKKA_04459___251335
group_606		hypothetical protein	21	PROKKA_01508	PROKKA_00952___2854	PROKKA_00726___16035	PROKKA_02231___34896	PROKKA_00503___44319	PROKKA_01255___61005	PROKKA_04608___85392	PROKKA_02056___92295	PROKKA_00846___103278	PROKKA_02347___123113	PROKKA_04841___146547	PROKKA_04616___161130	chr_Ps542_00349	chr_Ps799_00064	PROKKA_03807___173205	PROKKA_00232___177960	PROKKA_01268___196343	PROKKA_00333___207722	PROKKA_04245___235118	PROKKA_03844___263623	PROKKA_04469___251365
aroQ1		3-dehydroquinate dehydratase 1	21	PROKKA_01543	PROKKA_01818___5452	PROKKA_03720___25017	PROKKA_04533___41802	PROKKA_04377___55941	PROKKA_04080___69480	PROKKA_00814___74010	PROKKA_03115___95472	PROKKA_04728___114924	PROKKA_02956___124940	PROKKA_00804___134436	PROKKA_00774___149604	chr_Ps542_00526	chr_Ps799_02054	PROKKA_00067___161985	PROKKA_03969___189171	PROKKA_02310___199469	PROKKA_02864___215315	PROKKA_03779___233720	PROKKA_04128___264475	PROKKA_00716___240104
regB		Sensor histidine kinase RegB	21	PROKKA_01679	PROKKA_04460___13380	PROKKA_03596___24645	PROKKA_00481___29646	PROKKA_04247___55551	PROKKA_04215___69885	PROKKA_00947___74409	PROKKA_03267___95928	PROKKA_04589___114507	PROKKA_01193___119649	PROKKA_00941___134847	PROKKA_00914___150024	chr_Ps542_00763	chr_Ps799_01917	PROKKA_00204___162396	PROKKA_03832___188760	PROKKA_01230___196229	PROKKA_02999___215720	PROKKA_03644___233315	PROKKA_04311___265024	PROKKA_00851___240509
gatC		Glutamyl-tRNA(Gln) amidotransferase subunit C	21	PROKKA_01687	PROKKA_04452___13356	PROKKA_03588___24621	PROKKA_00489___29670	PROKKA_04239___55527	PROKKA_04224___69912	PROKKA_00956___74436	PROKKA_03276___95955	PROKKA_04580___114480	PROKKA_01186___119628	PROKKA_00950___134874	PROKKA_00922___150048	chr_Ps542_00749	chr_Ps799_01908	PROKKA_00213___162423	PROKKA_03823___188733	PROKKA_01222___196205	PROKKA_03008___215747	PROKKA_03635___233288	PROKKA_04460___265471	PROKKA_00859___240533
hisD		Histidinol dehydrogenase	21	PROKKA_01716	PROKKA_02147___6439	PROKKA_03559___24534	PROKKA_00518___29757	PROKKA_04210___55440	PROKKA_04254___70002	PROKKA_00986___74526	PROKKA_03306___96045	PROKKA_04550___114390	PROKKA_01151___119523	PROKKA_00980___134964	PROKKA_00951___150135	chr_Ps542_00720	chr_Ps799_01878	PROKKA_00243___162513	PROKKA_03793___188643	PROKKA_01193___196118	PROKKA_03038___215837	PROKKA_03605___233198	PROKKA_04494___265573	PROKKA_00888___240620
ispH		4-hydroxy-3-methylbut-2-enyl diphosphate reductase	21	PROKKA_01787	PROKKA_03131___9392	PROKKA_00813___16296	PROKKA_01296___32091	PROKKA_04139___55227	PROKKA_04324___70212	PROKKA_01056___74736	PROKKA_03376___96255	PROKKA_04480___114180	PROKKA_03314___126014	PROKKA_01050___135174	PROKKA_01022___150348	chr_Ps542_00650	chr_Ps799_01808	PROKKA_00313___162723	PROKKA_03723___188433	PROKKA_01122___195905	PROKKA_03109___216050	PROKKA_03534___232985	PROKKA_04856___266659	PROKKA_00959___240833
cysNC		Bifunctional enzyme CysN/CysC	21	PROKKA_01723	PROKKA_02142___6424	PROKKA_02182___20403	PROKKA_02413___35442	PROKKA_04203___55419	PROKKA_04259___70017	PROKKA_00991___74541	PROKKA_03311___96060	PROKKA_04545___114375	PROKKA_01146___119508	PROKKA_00985___134979	PROKKA_00958___150156	chr_Ps542_00714	chr_Ps799_01873	PROKKA_00248___162528	PROKKA_03788___188628	PROKKA_01186___196097	PROKKA_03044___215855	PROKKA_03599___233180	PROKKA_04500___265591	PROKKA_00895___240641
mmgC_1		Acyl-CoA dehydrogenase	21	PROKKA_01730	PROKKA_02135___6403	PROKKA_00753___16116	PROKKA_01356___32271	PROKKA_04196___55398	PROKKA_04266___70038	PROKKA_00998___74562	PROKKA_03318___96081	PROKKA_04538___114354	PROKKA_03142___125498	PROKKA_00992___135000	PROKKA_00965___150177	chr_Ps542_00706	chr_Ps799_01866	PROKKA_00255___162549	PROKKA_03781___188607	PROKKA_01179___196076	PROKKA_03051___215876	PROKKA_03592___233159	PROKKA_04507___265612	PROKKA_00902___240662
ddl		D-alanine--D-alanine ligase	21	PROKKA_01756	PROKKA_02110___6328	PROKKA_00779___16194	PROKKA_01330___32193	PROKKA_04170___55320	PROKKA_04292___70116	PROKKA_01024___74640	PROKKA_03344___96159	PROKKA_04512___114276	PROKKA_03167___125573	PROKKA_01018___135078	PROKKA_00991___150255	chr_Ps542_00681	chr_Ps799_01840	PROKKA_00281___162627	PROKKA_03755___188529	PROKKA_01153___195998	PROKKA_03077___215954	PROKKA_03566___233081	PROKKA_04532___265687	PROKKA_00928___240740
rluD		Ribosomal large subunit pseudouridine synthase D	21	PROKKA_01800	PROKKA_03346___10037	PROKKA_00826___16335	PROKKA_01283___32052	PROKKA_04126___55188	PROKKA_04337___70251	PROKKA_01069___74775	PROKKA_03389___96294	PROKKA_04467___114141	PROKKA_00972___118986	PROKKA_01063___135213	PROKKA_01033___150381	chr_Ps542_00637	chr_Ps799_01795	PROKKA_00326___162762	PROKKA_03710___188394	PROKKA_01109___195866	PROKKA_03124___216095	PROKKA_00282___223229	PROKKA_04843___266620	PROKKA_00972___240872
group_628		Glucosaminate ammonia-lyase	21	PROKKA_01809	PROKKA_03339___10016	PROKKA_00833___16356	PROKKA_01276___32031	PROKKA_04117___55161	PROKKA_04345___70275	PROKKA_01077___74799	PROKKA_03397___96318	PROKKA_04459___114117	PROKKA_00964___118962	PROKKA_01071___135237	PROKKA_01042___150408	chr_Ps542_00631	chr_Ps799_01787	PROKKA_00334___162786	PROKKA_03702___188370	PROKKA_01100___195839	PROKKA_03132___216119	PROKKA_00290___223253	PROKKA_03172___261607	PROKKA_00981___240899
fadH_2		2,4-dienoyl-CoA reductase [NADPH]	21	PROKKA_02466	PROKKA_04545___13635	PROKKA_00941___16680	PROKKA_04414___41445	PROKKA_03563___53499	PROKKA_00401___58443	PROKKA_03031___80661	PROKKA_00028___86211	PROKKA_02385___107895	PROKKA_00197___116661	PROKKA_03324___141996	PROKKA_01583___152031	chr_Ps542_02721	chr_Ps799_04332	PROKKA_02270___168594	PROKKA_01768___182568	PROKKA_03718___203693	PROKKA_05138___222137	PROKKA_04384___235535	PROKKA_04301___264994	PROKKA_03010___246986
fliQ_2		Flagellar biosynthetic protein FliQ	21	PROKKA_01870	PROKKA_02390___7168	PROKKA_00404___15069	PROKKA_00918___30957	PROKKA_02257___49581	PROKKA_02693___65319	PROKKA_01878___77202	PROKKA_04078___98361	PROKKA_03659___111717	PROKKA_04103___128382	PROKKA_01885___137679	PROKKA_02902___155988	chr_Ps542_01291	chr_Ps799_00952	PROKKA_02104___168096	PROKKA_01933___183063	PROKKA_03478___202973	PROKKA_04705___220838	PROKKA_00016___222431	PROKKA_02487___259552	PROKKA_02865___246551
cheA_2		Chemotaxis protein CheA	21	PROKKA_01879	PROKKA_02381___7141	PROKKA_00413___15096	PROKKA_00909___30930	PROKKA_02266___49608	PROKKA_02702___65346	PROKKA_01887___77229	PROKKA_04087___98388	PROKKA_03650___111690	PROKKA_04112___128409	PROKKA_01894___137706	PROKKA_02893___155961	chr_Ps542_01300	chr_Ps799_00943	PROKKA_02095___168069	PROKKA_01942___183090	PROKKA_03469___202946	PROKKA_04714___220865	PROKKA_00025___222458	PROKKA_00774___254413	PROKKA_02856___246524
pomA		Chemotaxis protein PomA	21	PROKKA_01881	PROKKA_02379___7135	PROKKA_00415___15102	PROKKA_00907___30924	PROKKA_02268___49614	PROKKA_02704___65352	PROKKA_01889___77235	PROKKA_04089___98394	PROKKA_03648___111684	PROKKA_04114___128415	PROKKA_01896___137712	PROKKA_02891___155955	chr_Ps542_01302	chr_Ps799_00941	PROKKA_02093___168063	PROKKA_01944___183096	PROKKA_03467___202940	PROKKA_04716___220871	PROKKA_00027___222464	PROKKA_00305___253006	PROKKA_02854___246518
ybhR		Inner membrane transport permease YbhR	21	PROKKA_01931	PROKKA_03403___10208	PROKKA_02056___20025	PROKKA_01490___32673	PROKKA_02317___49761	PROKKA_00330___58230	PROKKA_02748___79812	PROKKA_00208___86751	PROKKA_02679___108777	PROKKA_05281___131916	PROKKA_03035___141129	PROKKA_02841___155805	chr_Ps542_01599	chr_Ps799_04050	PROKKA_01956___167652	PROKKA_02081___183507	PROKKA_03417___202790	PROKKA_01084___209975	PROKKA_01038___225497	PROKKA_01466___256489	PROKKA_01978___243890
qedA_2		Quinoprotein ethanol dehydrogenase	21	PROKKA_01947	PROKKA_03384___10151	PROKKA_02040___19977	PROKKA_01506___32721	PROKKA_02333___49809	PROKKA_00347___58281	PROKKA_02731___79761	PROKKA_00225___86802	PROKKA_02698___108834	PROKKA_05263___131862	PROKKA_03018___141078	PROKKA_02825___155757	chr_Ps542_02866	chr_Ps799_04033	PROKKA_01939___167601	PROKKA_02098___183558	PROKKA_03399___202736	PROKKA_01101___210026	PROKKA_01055___225548	PROKKA_01451___256444	PROKKA_01996___243944
slyA		Transcriptional regulator SlyA	21	PROKKA_01998	PROKKA_00848___2542	PROKKA_00478___15291	PROKKA_00844___30735	PROKKA_03329___52797	PROKKA_00245___57975	PROKKA_02833___80067	PROKKA_00456___87495	PROKKA_02586___108498	PROKKA_04238___128787	PROKKA_03121___141387	PROKKA_01762___152568	chr_Ps542_01385	chr_Ps799_04135	PROKKA_01157___165255	PROKKA_02881___185907	PROKKA_03089___201806	PROKKA_01860___212303	PROKKA_01224___226055	PROKKA_00784___254443	PROKKA_01839___243473
scpA		Segregation and condensation protein A	21	PROKKA_02022	PROKKA_02447___7339	PROKKA_01823___19326	PROKKA_02001___34206	PROKKA_03305___52725	PROKKA_00270___58050	PROKKA_02808___79992	PROKKA_00481___87570	PROKKA_02611___108573	PROKKA_04263___128862	PROKKA_03096___141312	PROKKA_01786___152640	chr_Ps542_01429	chr_Ps799_04110	PROKKA_01182___165330	PROKKA_02856___185832	PROKKA_03065___201734	PROKKA_01885___212378	PROKKA_01199___225980	PROKKA_01836___257599	PROKKA_01863___243545
ubiG_3		Ubiquinone biosynthesis O-methyltransferase	21	PROKKA_02029	PROKKA_00835___2503	PROKKA_01832___19353	PROKKA_02010___34233	PROKKA_03298___52704	PROKKA_02781___65583	PROKKA_01966___77466	PROKKA_04165___98622	PROKKA_03572___111456	PROKKA_04270___128883	PROKKA_01973___137943	PROKKA_01793___152661	chr_Ps542_01436	chr_Ps799_00865	PROKKA_01189___165351	PROKKA_02849___185811	PROKKA_03058___201713	PROKKA_01892___212399	PROKKA_01192___225959	PROKKA_02496___259579	PROKKA_01870___243566
cmpR_3		HTH-type transcriptional activator CmpR	21	PROKKA_02077	PROKKA_00829___2485	PROKKA_04389___27024	PROKKA_00591___29976	PROKKA_03239___52527	PROKKA_02457___64611	PROKKA_02016___77616	PROKKA_04219___98784	PROKKA_03518___111294	PROKKA_04326___129051	PROKKA_02027___138105	PROKKA_01842___152808	chr_Ps542_01487	chr_Ps799_00818	PROKKA_01241___165507	PROKKA_02797___185655	PROKKA_03011___201572	PROKKA_00849___209270	PROKKA_00780___224723	PROKKA_02668___260095	PROKKA_02771___246269
leuD1		3-isopropylmalate dehydratase small subunit 1	21	PROKKA_02079	PROKKA_00827___2479	PROKKA_04391___27030	PROKKA_00593___29982	PROKKA_03237___52521	PROKKA_02459___64617	PROKKA_02018___77622	PROKKA_04221___98790	PROKKA_03516___111288	PROKKA_04328___129057	PROKKA_02029___138111	PROKKA_01844___152814	chr_Ps542_01489	chr_Ps799_00816	PROKKA_01243___165513	PROKKA_02795___185649	PROKKA_03009___201566	PROKKA_00847___209264	PROKKA_00778___224717	PROKKA_02670___260101	PROKKA_02769___246263
accD		Acetyl-coenzyme A carboxylase carboxyl transferase subunit beta	21	PROKKA_02086	PROKKA_00820___2458	PROKKA_04398___27051	PROKKA_00600___30003	PROKKA_03230___52500	PROKKA_02466___64638	PROKKA_02025___77643	PROKKA_04228___98811	PROKKA_03509___111267	PROKKA_04335___129078	PROKKA_02036___138132	PROKKA_01851___152835	chr_Ps542_01496	chr_Ps799_00809	PROKKA_01250___165534	PROKKA_02788___185628	PROKKA_03002___201545	PROKKA_00840___209243	PROKKA_00771___224696	PROKKA_04631___265984	PROKKA_02762___246242
pccB		Propionyl-CoA carboxylase beta chain	21	PROKKA_02110	PROKKA_00494___1480	PROKKA_04438___27171	PROKKA_00640___30123	PROKKA_03206___52428	PROKKA_02490___64710	PROKKA_02049___77715	PROKKA_04252___98883	PROKKA_03485___111195	PROKKA_04359___129150	PROKKA_02060___138204	PROKKA_01875___152907	chr_Ps542_01520	chr_Ps799_00785	PROKKA_01274___165606	PROKKA_02764___185556	PROKKA_00904___195251	PROKKA_00816___209171	PROKKA_00747___224624	PROKKA_01124___255463	PROKKA_02738___246170
xdhA		Xanthine dehydrogenase molybdenum-binding subunit	21	PROKKA_02163	PROKKA_00762___2284	PROKKA_04421___27120	PROKKA_00623___30072	PROKKA_03153___52269	PROKKA_02755___65505	PROKKA_01940___77388	PROKKA_04139___98544	PROKKA_03598___111534	PROKKA_00069___116277	PROKKA_01947___137865	PROKKA_01929___153069	chr_Ps542_01367	chr_Ps799_00891	PROKKA_02043___167913	PROKKA_01994___183246	PROKKA_00958___195413	PROKKA_04766___221021	PROKKA_00077___222614	PROKKA_00350___253141	PROKKA_02806___246374
bfr_2		Bacterioferritin	21	PROKKA_02241	PROKKA_02255___6763	PROKKA_03842___25383	PROKKA_03767___39504	PROKKA_00992___45786	PROKKA_00481___58683	PROKKA_04092___83844	PROKKA_01567___90828	PROKKA_01329___104727	PROKKA_02862___124658	PROKKA_04369___145131	PROKKA_04174___159804	chr_Ps542_00050	chr_Ps799_04619	PROKKA_03330___171774	PROKKA_00709___179391	PROKKA_04668___206543	PROKKA_00564___208415	PROKKA_00622___224249	PROKKA_00575___253816	PROKKA_03947___249799
pgpA		Phosphatidylglycerophosphatase A	21	PROKKA_02270	PROKKA_00504___1510	PROKKA_03870___25467	PROKKA_03739___39420	PROKKA_01021___45873	PROKKA_00511___58773	PROKKA_04062___83754	PROKKA_01537___90738	PROKKA_01358___104814	PROKKA_02892___124748	PROKKA_04340___145044	PROKKA_04145___159717	chr_Ps542_00074	chr_Ps799_04648	PROKKA_03301___171687	PROKKA_00738___179478	PROKKA_04697___206630	PROKKA_00605___208538	PROKKA_00663___224372	PROKKA_00564___253783	PROKKA_03918___249712
phoP_2		Virulence transcriptional regulatory protein PhoP	21	PROKKA_02437	PROKKA_02954___8861	PROKKA_00914___16599	PROKKA_04387___41364	PROKKA_03592___53586	PROKKA_00030___57330	PROKKA_03062___80754	PROKKA_00530___87717	PROKKA_02358___107814	PROKKA_00231___116763	PROKKA_03351___142077	PROKKA_01553___151941	chr_Ps542_01175	chr_Ps799_04359	PROKKA_02297___168675	PROKKA_01741___182487	PROKKA_03154___202001	PROKKA_05111___222056	PROKKA_04411___235616	PROKKA_01166___255589	PROKKA_03041___247079
pepA_1		Glutamyl aminopeptidase	21	PROKKA_02457	PROKKA_04536___13608	PROKKA_00932___16653	PROKKA_04405___41418	PROKKA_03572___53526	PROKKA_00391___58413	PROKKA_03041___80691	PROKKA_00512___87663	PROKKA_02376___107868	PROKKA_00212___116706	PROKKA_03333___142023	PROKKA_01574___152004	chr_Ps542_02712	chr_Ps799_04341	PROKKA_02279___168621	PROKKA_01759___182541	PROKKA_03133___201938	PROKKA_05129___222110	PROKKA_04393___235562	PROKKA_01772___257407	PROKKA_03019___247013
alaS		Alanine--tRNA ligase	21	PROKKA_02515	PROKKA_02862___8585	PROKKA_03012___22893	PROKKA_02683___36252	PROKKA_03515___53355	PROKKA_03151___66693	PROKKA_01771___76881	PROKKA_03965___98022	PROKKA_03773___112059	PROKKA_03973___127991	PROKKA_01772___137340	PROKKA_01631___152175	chr_Ps542_01195	chr_Ps799_01071	PROKKA_01015___164829	PROKKA_03022___186330	PROKKA_00157___193008	PROKKA_01720___211883	PROKKA_01364___226475	PROKKA_01176___255619	PROKKA_02962___246842
gdhA		NADP-specific glutamate dehydrogenase	21	PROKKA_02578	PROKKA_02625___7874	PROKKA_02910___22587	PROKKA_02580___35943	PROKKA_03372___52926	PROKKA_00197___57831	PROKKA_02881___80211	PROKKA_00157___86598	PROKKA_02537___108351	PROKKA_00079___116307	PROKKA_03178___141558	PROKKA_01712___152418	chr_Ps542_02821	chr_Ps799_04184	PROKKA_01118___165138	PROKKA_02920___186024	PROKKA_00037___192648	PROKKA_01821___212186	PROKKA_01263___226172	PROKKA_01395___256276	PROKKA_01796___243344
hemA		Glutamyl-tRNA reductase	21	PROKKA_02657	PROKKA_03999___11996	PROKKA_01734___19059	PROKKA_03463___38592	PROKKA_01362___46896	PROKKA_03186___66798	PROKKA_01133___74967	PROKKA_00376___87255	PROKKA_04419___113997	PROKKA_03382___126218	PROKKA_01129___135411	PROKKA_03845___158817	chr_Ps542_04227	chr_Ps799_01748	PROKKA_00393___162963	PROKKA_03643___188193	PROKKA_00353___193596	PROKKA_03175___216248	PROKKA_00333___223382	PROKKA_03401___262294	PROKKA_01072___241172
glpE_1		Thiosulfate sulfurtransferase GlpE	21	PROKKA_02866	PROKKA_02895___8684	PROKKA_02975___22782	PROKKA_02646___36141	PROKKA_02143___49239	PROKKA_00131___57633	PROKKA_02948___80412	PROKKA_00091___86400	PROKKA_02467___108141	PROKKA_00142___116496	PROKKA_03243___141753	PROKKA_03026___156360	chr_Ps542_02759	chr_Ps799_04255	PROKKA_01050___164934	PROKKA_02987___186225	PROKKA_01360___196619	PROKKA_01755___211988	PROKKA_01329___226370	PROKKA_03048___261235	PROKKA_01715___243101
fumC		Fumarate hydratase class II	21	PROKKA_02870	PROKKA_02891___8672	PROKKA_02979___22794	PROKKA_02650___36153	PROKKA_02139___49227	PROKKA_00127___57621	PROKKA_02952___80424	PROKKA_00087___86388	PROKKA_02463___108129	PROKKA_00146___116508	PROKKA_03247___141765	PROKKA_03031___156375	chr_Ps542_02755	chr_Ps799_04259	PROKKA_01046___164922	PROKKA_02991___186237	PROKKA_01364___196631	PROKKA_01751___211976	PROKKA_01333___226382	PROKKA_03052___261247	PROKKA_01711___243089
catM		HTH-type transcriptional regulator CatM	21	PROKKA_02877	PROKKA_01137___3409	PROKKA_02238___20571	PROKKA_02899___36900	PROKKA_02132___49206	PROKKA_00121___57603	PROKKA_02958___80442	PROKKA_00081___86370	PROKKA_02457___108111	PROKKA_00152___116526	PROKKA_03253___141783	PROKKA_03040___156402	chr_Ps542_02749	chr_Ps799_04265	PROKKA_02198___168378	PROKKA_01839___182781	PROKKA_01371___196652	PROKKA_05191___222296	PROKKA_04331___235376	PROKKA_03024___261163	PROKKA_01704___243068
plsX		Phosphate acyltransferase	21	PROKKA_02924	PROKKA_00693___2077	PROKKA_03068___23061	PROKKA_02739___36420	PROKKA_02084___49062	PROKKA_03077___66471	PROKKA_01697___76659	PROKKA_03889___97794	PROKKA_03847___112281	PROKKA_00288___116934	PROKKA_01698___137118	PROKKA_03102___156588	chr_Ps542_02567	chr_Ps799_01155	PROKKA_00940___164604	PROKKA_03097___186555	PROKKA_01414___196781	PROKKA_01645___211658	PROKKA_01439___226700	PROKKA_00081___252334	PROKKA_01647___242897
group_71		hypothetical protein	21	PROKKA_04456	PROKKA_01864___5590	PROKKA_03786___25215	PROKKA_04599___42000	PROKKA_04440___56130	PROKKA_04020___69300	PROKKA_00754___73830	PROKKA_03055___95292	PROKKA_04788___115104	PROKKA_01322___120036	PROKKA_00744___134256	PROKKA_00714___149424	chr_Ps542_00466	chr_Ps799_02114	PROKKA_00007___161805	PROKKA_04029___189351	PROKKA_02250___199289	PROKKA_02803___215132	PROKKA_03840___233903	PROKKA_01829___257578	PROKKA_00656___239924
cptB		Antitoxin CptB	21	PROKKA_03081	PROKKA_01941___5821	PROKKA_03266___23655	PROKKA_00993___31182	PROKKA_01929___48597	PROKKA_02913___65979	PROKKA_01533___76167	PROKKA_03725___97302	PROKKA_04016___112788	PROKKA_00584___117822	PROKKA_01535___136629	PROKKA_03265___157077	chr_Ps542_02489	chr_Ps799_01325	PROKKA_00772___164100	PROKKA_03265___187059	PROKKA_01983___198488	PROKKA_01480___211163	PROKKA_01604___227195	PROKKA_01512___256627	PROKKA_01485___242411
braC_2		Leucine-, isoleucine-, valine-, threonine-, and alanine-binding protein	21	PROKKA_03159	PROKKA_00229___685	PROKKA_03340___23877	PROKKA_01067___31404	PROKKA_01853___48369	PROKKA_02835___65745	PROKKA_01455___75933	PROKKA_03647___97068	PROKKA_04094___113022	PROKKA_00645___118005	PROKKA_01457___136395	PROKKA_03342___157308	chr_Ps542_02369	chr_Ps799_01404	PROKKA_00693___163863	PROKKA_03343___187293	PROKKA_01906___198257	PROKKA_01403___210932	PROKKA_01680___227423	PROKKA_01647___257032	PROKKA_01408___242180
fadA_3		3-ketoacyl-CoA thiolase	21	PROKKA_03303	PROKKA_04324___12972	PROKKA_01027___16938	PROKKA_00137___28614	PROKKA_01706___47928	PROKKA_01838___62754	PROKKA_03340___81588	PROKKA_00818___88581	PROKKA_02084___106992	PROKKA_00551___117723	PROKKA_03625___142899	PROKKA_03492___157758	chr_Ps542_02267	chr_Ps799_03510	PROKKA_02588___169548	PROKKA_01451___181617	PROKKA_01781___197882	PROKKA_03348___216767	PROKKA_02726___230561	PROKKA_04076___264319	PROKKA_03291___247829
group_724		hypothetical protein	21	PROKKA_03349	PROKKA_00993___2977	PROKKA_01070___17067	PROKKA_00180___28743	PROKKA_01660___47790	PROKKA_01785___62595	PROKKA_03393___81747	PROKKA_00867___88728	PROKKA_02036___106848	PROKKA_03740___127292	PROKKA_03673___143043	PROKKA_03538___157896	chr_Ps542_02215	chr_Ps799_03558	PROKKA_02636___169692	PROKKA_01403___181473	PROKKA_01734___197741	PROKKA_03392___216899	PROKKA_02770___230693	PROKKA_02938___260905	PROKKA_03337___247967
folE_2		GTP cyclohydrolase 1	21	PROKKA_03365	PROKKA_02313___6937	PROKKA_01083___17106	PROKKA_00193___28782	PROKKA_01644___47742	PROKKA_01768___62544	PROKKA_03410___81798	PROKKA_00885___88782	PROKKA_02022___106806	PROKKA_00665___118065	PROKKA_03690___143094	PROKKA_03554___157944	chr_Ps542_02197	chr_Ps799_03576	PROKKA_02654___169746	PROKKA_01385___181419	PROKKA_01718___197693	PROKKA_03414___216965	PROKKA_02792___230759	PROKKA_02951___260944	PROKKA_03353___248015
purU_1		Formyltetrahydrofolate deformylase	21	PROKKA_03388	PROKKA_00065___193	PROKKA_00526___15435	PROKKA_00012___28239	PROKKA_01594___47592	PROKKA_01721___62403	PROKKA_03458___81942	PROKKA_00932___88923	PROKKA_01974___106662	PROKKA_00761___118353	PROKKA_03737___143235	PROKKA_03577___158013	chr_Ps542_00267	chr_Ps799_03623	PROKKA_02701___169887	PROKKA_01338___181278	PROKKA_01695___197624	PROKKA_03460___217103	PROKKA_02838___230897	PROKKA_03550___262741	PROKKA_03376___248084
group_727		hypothetical protein	21	PROKKA_03396	PROKKA_00073___217	PROKKA_00534___15459	PROKKA_00020___28263	PROKKA_01586___47568	PROKKA_01713___62379	PROKKA_03466___81966	PROKKA_00940___88947	PROKKA_01966___106638	PROKKA_00769___118377	PROKKA_03745___143259	PROKKA_03585___158037	chr_Ps542_00259	chr_Ps799_03631	PROKKA_02709___169911	PROKKA_01330___181254	PROKKA_01687___197600	PROKKA_03468___217127	PROKKA_02846___230921	PROKKA_04023___264160	PROKKA_03384___248108
glpR		Glycerol-3-phosphate regulon repressor	21	PROKKA_03423	PROKKA_00634___1900	PROKKA_00556___15525	PROKKA_00042___28329	PROKKA_01559___47487	PROKKA_01687___62301	PROKKA_03492___82044	PROKKA_00966___89025	PROKKA_01940___106560	PROKKA_00800___118470	PROKKA_03771___143337	PROKKA_03612___158118	chr_Ps542_02169	chr_Ps799_03657	PROKKA_02735___169989	PROKKA_01304___181176	PROKKA_01660___197519	PROKKA_03556___217391	PROKKA_02934___231185	PROKKA_00828___254575	PROKKA_03412___248192
adk		Adenylate kinase	21	PROKKA_03436	PROKKA_00648___1942	PROKKA_00570___15567	PROKKA_00056___28371	PROKKA_01546___47448	PROKKA_01672___62256	PROKKA_03507___82089	PROKKA_00981___89070	PROKKA_01925___106515	PROKKA_00814___118512	PROKKA_03786___143382	PROKKA_03625___158157	chr_Ps542_02155	chr_Ps799_03671	PROKKA_02750___170034	PROKKA_01289___181131	PROKKA_01647___197480	PROKKA_03571___217436	PROKKA_02949___231230	PROKKA_00815___254536	PROKKA_03425___248231
group_742		hypothetical protein	21	PROKKA_03586	PROKKA_02840___8519	PROKKA_01185___17412	PROKKA_01840___33723	PROKKA_04063___54999	PROKKA_01504___61752	PROKKA_03676___82596	PROKKA_01157___89598	PROKKA_01755___106005	PROKKA_01013___119109	PROKKA_03959___143901	PROKKA_01096___150570	chr_Ps542_03471	chr_Ps799_03843	PROKKA_02920___170544	PROKKA_01119___180621	PROKKA_03568___203243	PROKKA_03743___217952	PROKKA_03121___231746	PROKKA_02424___259363	PROKKA_00983___240905
group_743		hypothetical protein	21	PROKKA_03647	PROKKA_00609___1825	PROKKA_01787___19218	PROKKA_02109___34530	PROKKA_04001___54813	PROKKA_03245___66975	PROKKA_01192___75144	PROKKA_00317___87078	PROKKA_04360___113820	PROKKA_03440___126392	PROKKA_01188___135588	PROKKA_01163___150771	chr_Ps542_03873	chr_Ps799_01689	PROKKA_00452___163140	PROKKA_03584___188016	PROKKA_03641___203462	PROKKA_03234___216425	PROKKA_00392___223559	PROKKA_02142___258517	PROKKA_01140___241376
group_744		hypothetical protein	21	PROKKA_03649	PROKKA_00611___1831	PROKKA_01789___19224	PROKKA_02111___34536	PROKKA_03999___54807	PROKKA_03247___66981	PROKKA_01194___75150	PROKKA_00315___87072	PROKKA_04358___113814	PROKKA_03442___126398	PROKKA_01190___135594	PROKKA_01165___150777	chr_Ps542_03875	chr_Ps799_01687	PROKKA_00454___163146	PROKKA_03582___188010	PROKKA_03643___203468	PROKKA_03236___216431	PROKKA_00394___223565	PROKKA_03079___261328	PROKKA_01142___241382
hflC		Modulator of FtsH protease HflC	21	PROKKA_03665	PROKKA_01672___5014	PROKKA_01683___18906	PROKKA_04624___42075	PROKKA_04459___56187	PROKKA_03990___69210	PROKKA_00724___73740	PROKKA_03025___95202	PROKKA_04818___115194	PROKKA_01344___120102	PROKKA_00714___134166	PROKKA_00695___149367	chr_Ps542_03041	chr_Ps799_02144	PROKKA_04759___176061	PROKKA_04059___189441	PROKKA_02231___199232	PROKKA_01157___210194	PROKKA_03871___233996	PROKKA_01003___255100	PROKKA_00637___239867
orn		Oligoribonuclease	21	PROKKA_03675	PROKKA_01662___4984	PROKKA_01694___18939	PROKKA_04635___42108	PROKKA_04469___56217	PROKKA_03980___69180	PROKKA_00714___73710	PROKKA_03015___95172	PROKKA_04828___115224	PROKKA_01354___120132	PROKKA_00704___134136	PROKKA_00685___149337	chr_Ps542_03051	chr_Ps799_02154	PROKKA_04749___176031	PROKKA_04069___189471	PROKKA_02221___199202	PROKKA_01167___210224	PROKKA_03881___234026	PROKKA_01014___255133	PROKKA_00627___239837
tolC		Outer membrane protein TolC	21	PROKKA_03693	PROKKA_01644___4930	PROKKA_01712___18993	PROKKA_04653___42162	PROKKA_04487___56271	PROKKA_03962___69126	PROKKA_00696___73656	PROKKA_02997___95118	PROKKA_04846___115278	PROKKA_01372___120186	PROKKA_00686___134082	PROKKA_00667___149283	chr_Ps542_03070	chr_Ps799_02172	PROKKA_04731___175977	PROKKA_04087___189525	PROKKA_02203___199148	PROKKA_01185___210278	PROKKA_03899___234080	PROKKA_04762___266377	PROKKA_00609___239783
aroK		Shikimate kinase 1	21	PROKKA_03761	PROKKA_01706___5116	PROKKA_01458___18231	PROKKA_03254___37965	PROKKA_04546___56448	PROKKA_03863___68829	PROKKA_00597___73359	PROKKA_02899___94824	PROKKA_04944___115572	PROKKA_01475___120495	PROKKA_00587___133785	PROKKA_00608___149106	chr_Ps542_03135	chr_Ps799_02267	PROKKA_04631___175677	PROKKA_04187___189825	PROKKA_04339___205556	PROKKA_04233___219422	PROKKA_04815___236828	PROKKA_01436___256399	PROKKA_00546___239594
hisE		Phosphoribosyl-ATP pyrophosphatase	21	PROKKA_03788	PROKKA_04564___13692	PROKKA_01486___18315	PROKKA_03282___38049	PROKKA_04573___56529	PROKKA_03836___68748	PROKKA_00570___73278	PROKKA_02871___94740	PROKKA_04973___115659	PROKKA_01502___120576	PROKKA_00559___133701	PROKKA_00580___149022	chr_Ps542_03163	chr_Ps799_02295	PROKKA_04604___175596	PROKKA_04215___189909	PROKKA_04366___205637	PROKKA_04265___219518	PROKKA_04783___236732	PROKKA_02455___259456	PROKKA_00518___239510
group_755		hypothetical protein	21	PROKKA_03804	PROKKA_03088___9263	PROKKA_01502___18363	PROKKA_03298___38097	PROKKA_04589___56577	PROKKA_03820___68700	PROKKA_00554___73230	PROKKA_02855___94692	PROKKA_04989___115707	PROKKA_01517___120621	PROKKA_00543___133653	PROKKA_00564___148974	chr_Ps542_03177	chr_Ps799_02311	PROKKA_04589___175551	PROKKA_04230___189954	PROKKA_04382___205685	PROKKA_04280___219563	PROKKA_04768___236687	PROKKA_01976___258019	PROKKA_00503___239465
stcD		putative N-methylproline demethylase	21	PROKKA_03813	PROKKA_03085___9254	PROKKA_01505___18372	PROKKA_03301___38106	PROKKA_04598___56604	PROKKA_03812___68676	PROKKA_00546___73206	PROKKA_02847___94668	PROKKA_04997___115731	PROKKA_01525___120645	PROKKA_00535___133629	PROKKA_00555___148947	chr_Ps542_03189	chr_Ps799_02319	PROKKA_04581___175527	PROKKA_04238___189978	PROKKA_04391___205712	PROKKA_04288___219587	PROKKA_04760___236663	PROKKA_01961___257974	PROKKA_00494___239438
lutA_2		Lactate utilization protein A	21	PROKKA_03814	PROKKA_03084___9251	PROKKA_01506___18375	PROKKA_03302___38109	PROKKA_04599___56607	PROKKA_03811___68673	PROKKA_00545___73203	PROKKA_02846___94665	PROKKA_04998___115734	PROKKA_01526___120648	PROKKA_00534___133626	PROKKA_00554___148944	chr_Ps542_03190	chr_Ps799_02320	PROKKA_04580___175524	PROKKA_04239___189981	PROKKA_04392___205715	PROKKA_04289___219590	PROKKA_04759___236660	PROKKA_01959___257968	PROKKA_00493___239435
proV		Glycine betaine/L-proline transport ATP-binding protein ProV	21	PROKKA_03820	PROKKA_03071___9212	PROKKA_01513___18396	PROKKA_03309___38130	PROKKA_04605___56625	PROKKA_03805___68655	PROKKA_00539___73185	PROKKA_02839___94644	PROKKA_05004___115752	PROKKA_01533___120669	PROKKA_00528___133608	PROKKA_00548___148926	chr_Ps542_03197	chr_Ps799_02326	PROKKA_04574___175506	PROKKA_04245___189999	PROKKA_04398___205733	PROKKA_04296___219611	PROKKA_04752___236639	PROKKA_03931___263884	PROKKA_00487___239417
pgk		Phosphoglycerate kinase	21	PROKKA_03848	PROKKA_03048___9143	PROKKA_01541___18480	PROKKA_03337___38214	PROKKA_04645___56745	PROKKA_03774___68562	PROKKA_00508___73092	PROKKA_02808___94551	PROKKA_05035___115845	PROKKA_01566___120768	PROKKA_00497___133515	PROKKA_00508___148806	chr_Ps542_03263	chr_Ps799_02357	PROKKA_04543___175413	PROKKA_04276___190092	PROKKA_04425___205814	PROKKA_04324___219695	PROKKA_04724___236555	PROKKA_00269___252898	PROKKA_00459___239333
nudE		ADP compounds hydrolase NudE	21	PROKKA_03888	PROKKA_03012___9035	PROKKA_01582___18603	PROKKA_03378___38337	PROKKA_04685___56865	PROKKA_03732___68436	PROKKA_00467___72969	PROKKA_02766___94425	PROKKA_05077___115971	PROKKA_01604___120882	PROKKA_00455___133389	PROKKA_00468___148686	chr_Ps542_03307	chr_Ps799_02399	PROKKA_04501___175287	PROKKA_04318___190218	PROKKA_04468___205943	PROKKA_04366___219821	PROKKA_04682___236429	PROKKA_02882___260737	PROKKA_00395___239141
potA_1		Spermidine/putrescine import ATP-binding protein PotA	21	PROKKA_03934	PROKKA_02978___8933	PROKKA_01622___18723	PROKKA_03418___38457	PROKKA_04731___57003	PROKKA_03686___68298	PROKKA_00421___72831	PROKKA_02720___94287	PROKKA_00167___101241	PROKKA_01650___121020	PROKKA_00409___133251	PROKKA_00422___148548	chr_Ps542_04362	chr_Ps799_02445	PROKKA_04455___175149	PROKKA_04364___190356	PROKKA_04633___206438	PROKKA_00382___207869	PROKKA_00440___223703	PROKKA_00212___252727	PROKKA_00349___239003
dnaA		Chromosomal replication initiator protein DnaA	21	PROKKA_03999	PROKKA_03192___9575	PROKKA_04756___28125	PROKKA_04864___42795	PROKKA_00265___43605	PROKKA_04579___70977	PROKKA_00001___71571	PROKKA_02310___93057	PROKKA_00578___102474	PROKKA_02066___122268	PROKKA_00001___132027	PROKKA_00001___147285	chr_Ps542_03742	chr_Ps799_02862	PROKKA_04040___173904	PROKKA_04779___191601	PROKKA_01470___196949	PROKKA_03959___218600	PROKKA_03312___232319	PROKKA_04674___266113	PROKKA_00001___237959
coq7		2-nonaprenyl-3-methyl-6-methoxy-1,4-benzoquinol hydroxylase	21	PROKKA_04058	PROKKA_04084___12251	PROKKA_02622___21723	PROKKA_02985___37158	PROKKA_00922___45576	PROKKA_01310___61170	PROKKA_04161___84051	PROKKA_01636___91035	PROKKA_01260___104520	PROKKA_02792___124448	PROKKA_04438___145338	PROKKA_04244___160014	chr_Ps542_04658	chr_Ps799_03367	PROKKA_03399___171981	PROKKA_00640___179184	PROKKA_03292___202415	PROKKA_02085___212978	PROKKA_01951___228236	PROKKA_01056___255259	PROKKA_04017___250009
ltaE_2		Low specificity L-threonine aldolase	21	PROKKA_04177	PROKKA_01574___4720	PROKKA_04239___26574	PROKKA_04167___40704	PROKKA_00782___45156	PROKKA_00985___60195	PROKKA_04338___84582	PROKKA_01766___91425	PROKKA_01122___104106	PROKKA_02669___124079	PROKKA_04568___145728	PROKKA_04369___160389	chr_Ps542_04532	chr_Ps799_03233	PROKKA_03542___172410	PROKKA_00497___178755	PROKKA_04592___206315	PROKKA_00144___207155	PROKKA_03999___234380	PROKKA_05062___267277	PROKKA_04212___250594
group_780		hypothetical protein	21	PROKKA_04188	PROKKA_03957___11870	PROKKA_04226___26535	PROKKA_04180___40743	PROKKA_00770___45120	PROKKA_01005___60255	PROKKA_04358___84642	PROKKA_01789___91494	PROKKA_01102___104046	PROKKA_02653___124031	PROKKA_04588___145788	PROKKA_04381___160425	chr_Ps542_04516	chr_Ps799_03213	PROKKA_03556___172452	PROKKA_00483___178713	PROKKA_04577___206270	PROKKA_00131___207116	PROKKA_04012___234419	PROKKA_00696___254179	PROKKA_04224___250630
metX		Homoserine O-acetyltransferase	21	PROKKA_04197	PROKKA_03948___11843	PROKKA_04217___26508	PROKKA_04189___40770	PROKKA_00761___45093	PROKKA_01014___60282	PROKKA_04367___84669	PROKKA_01798___91521	PROKKA_01092___104016	PROKKA_02644___124004	PROKKA_04597___145815	PROKKA_04390___160452	chr_Ps542_04507	chr_Ps799_03204	PROKKA_03565___172479	PROKKA_00474___178686	PROKKA_04568___206243	PROKKA_00122___207089	PROKKA_04021___234446	PROKKA_00706___254209	PROKKA_04233___250657
thiG		Thiazole synthase	21	PROKKA_04209	PROKKA_03940___11819	PROKKA_04209___26484	PROKKA_04197___40794	PROKKA_00749___45057	PROKKA_01027___60321	PROKKA_04380___84708	PROKKA_01811___91560	PROKKA_01079___103977	PROKKA_02633___123971	PROKKA_04610___145854	PROKKA_04402___160488	chr_Ps542_04498	chr_Ps799_03191	PROKKA_03578___172518	PROKKA_00461___178647	PROKKA_00864___195131	PROKKA_00109___207050	PROKKA_04034___234485	PROKKA_00715___254236	PROKKA_04245___250693
serA		D-3-phosphoglycerate dehydrogenase	21	PROKKA_04274	PROKKA_04109___12326	PROKKA_04148___26301	PROKKA_04258___40977	PROKKA_00653___44769	PROKKA_01099___60537	PROKKA_04452___84924	PROKKA_01896___91815	PROKKA_01008___103764	PROKKA_02524___123644	PROKKA_04681___146067	PROKKA_04467___160683	chr_Ps542_04414	chr_Ps799_03120	PROKKA_03651___172737	PROKKA_00388___178428	PROKKA_00762___194825	PROKKA_00045___206858	PROKKA_04098___234677	PROKKA_02609___259918	PROKKA_04310___250888
dctD_2		C4-dicarboxylate transport transcriptional regulatory protein DctD	21	PROKKA_04337	PROKKA_00880___2638	PROKKA_02776___22185	PROKKA_01402___32409	PROKKA_00597___44601	PROKKA_01146___60678	PROKKA_04499___85065	PROKKA_01941___91950	PROKKA_00962___103626	PROKKA_02467___123473	PROKKA_04726___146202	PROKKA_04524___160854	chr_Ps542_04368	chr_Ps799_03067	PROKKA_03693___172863	PROKKA_00346___178302	PROKKA_00705___194654	PROKKA_00002___206729	PROKKA_04141___234806	PROKKA_04746___266329	PROKKA_04375___251083
acs		Acetyl-coenzyme A synthetase	21	PROKKA_04341	PROKKA_04222___12665	PROKKA_02727___22038	PROKKA_03050___37353	PROKKA_03716___53958	PROKKA_01444___61572	PROKKA_03208___81192	PROKKA_00675___88152	PROKKA_02216___107388	PROKKA_00417___117321	PROKKA_03494___142506	PROKKA_01425___151557	chr_Ps542_01053	chr_Ps799_04502	PROKKA_02440___169104	PROKKA_01599___182061	PROKKA_02520___200099	PROKKA_04968___221627	PROKKA_04554___236045	PROKKA_01801___257494	PROKKA_03171___247469
dnaK_1		Chaperone protein DnaK	21	PROKKA_04483	PROKKA_01847___5539	PROKKA_03761___25140	PROKKA_04574___41925	PROKKA_04412___56046	PROKKA_04045___69375	PROKKA_00779___73905	PROKKA_03080___95367	PROKKA_04763___115029	PROKKA_01303___119979	PROKKA_00769___134331	PROKKA_00741___149505	chr_Ps542_00484	chr_Ps799_02089	PROKKA_00032___161880	PROKKA_04004___189276	PROKKA_02277___199370	PROKKA_02828___215207	PROKKA_03815___233828	PROKKA_01808___257515	PROKKA_00683___240005
nfuA		Fe/S biogenesis protein NfuA	21	PROKKA_04543	PROKKA_02585___7754	PROKKA_01986___19815	PROKKA_02164___34695	PROKKA_02694___50892	PROKKA_02114___63582	PROKKA_02498___79062	PROKKA_04718___100281	PROKKA_02964___109632	PROKKA_04746___130311	PROKKA_02617___139875	PROKKA_02395___154467	chr_Ps542_01896	chr_Ps799_00326	PROKKA_01714___166926	PROKKA_02324___184236	PROKKA_03962___204425	PROKKA_02342___213749	PROKKA_02464___229775	PROKKA_04357___265162	PROKKA_02202___244562
metH		Methionine synthase	21	PROKKA_04545	PROKKA_02583___7748	PROKKA_01983___19806	PROKKA_02161___34686	PROKKA_02692___50886	PROKKA_02111___63573	PROKKA_02501___79071	PROKKA_04721___100290	PROKKA_02961___109623	PROKKA_04748___130317	PROKKA_02620___139884	PROKKA_02397___154473	chr_Ps542_01899	chr_Ps799_00323	PROKKA_01717___166935	PROKKA_02320___184224	PROKKA_03960___204419	PROKKA_02339___213740	PROKKA_02467___229784	PROKKA_04359___265168	PROKKA_02200___244556
cysM		Cysteine synthase B	21	PROKKA_04629	PROKKA_04036___12107	PROKKA_02948___22701	PROKKA_02618___36057	PROKKA_02187___49371	PROKKA_00158___57714	PROKKA_02920___80328	PROKKA_00118___86481	PROKKA_02498___108234	PROKKA_00116___116418	PROKKA_03216___141672	PROKKA_02984___156234	chr_Ps542_02786	chr_Ps799_04223	PROKKA_01079___165021	PROKKA_02959___186141	PROKKA_01320___196499	PROKKA_01782___212069	PROKKA_01302___226289	PROKKA_04142___264517	PROKKA_01757___243227
group_817		hypothetical protein	21	PROKKA_02282	PROKKA_01012___3034	PROKKA_03881___25500	PROKKA_03728___39387	PROKKA_01033___45909	PROKKA_00528___58824	PROKKA_04045___83703	PROKKA_01520___90687	PROKKA_01375___104865	PROKKA_02905___124787	PROKKA_04323___144993	PROKKA_04133___159681	chr_Ps542_00085	chr_Ps799_04665	PROKKA_03284___171636	PROKKA_00755___179529	PROKKA_04709___206666	PROKKA_00622___208589	PROKKA_00680___224423	PROKKA_00753___254350	PROKKA_03906___249676
cobN		Aerobic cobaltochelatase subunit CobN	21	PROKKA_00857	PROKKA_02786___8357	PROKKA_04729___28044	PROKKA_04837___42714	PROKKA_00318___43764	PROKKA_04549___70887	PROKKA_04824___86040	PROKKA_02274___92949	PROKKA_00628___102624	PROKKA_02096___122358	PROKKA_05057___147195	PROKKA_04806___161700	chr_Ps542_03770	chr_Ps799_02892	PROKKA_04010___173814	PROKKA_00030___177354	PROKKA_01441___196862	PROKKA_03930___218513	PROKKA_03341___232406	PROKKA_03742___263317	PROKKA_04674___251980
qseB_1		Transcriptional regulatory protein QseB	21	PROKKA_00006	PROKKA_00245___733	PROKKA_03218___23511	PROKKA_01776___33531	PROKKA_02438___50124	PROKKA_01918___62994	PROKKA_02694___79650	PROKKA_00278___86961	PROKKA_02767___109041	PROKKA_05169___131580	PROKKA_02830___140514	PROKKA_02639___155199	chr_Ps542_04721	chr_Ps799_00113	PROKKA_01894___167466	PROKKA_02143___183693	PROKKA_03732___203735	PROKKA_02166___213221	PROKKA_02639___230300	PROKKA_00724___254263	PROKKA_02034___244058
group_913		hypothetical protein	21	PROKKA_00099	PROKKA_01273___3817	PROKKA_01896___19545	PROKKA_02513___35742	PROKKA_02517___50361	PROKKA_02011___63273	PROKKA_02601___79371	PROKKA_04803___100536	PROKKA_02878___109374	PROKKA_04412___129309	PROKKA_02722___140190	PROKKA_02552___154938	chr_Ps542_02008	chr_Ps799_00223	PROKKA_01802___167190	PROKKA_02235___183969	PROKKA_03798___203933	PROKKA_02255___213488	PROKKA_02550___230033	PROKKA_03211___261724	PROKKA_02593___245735
drrA_3		Daunorubicin/doxorubicin resistance ATP-binding protein DrrA	21	PROKKA_00131	PROKKA_00294___880	PROKKA_02851___22410	PROKKA_02521___35766	PROKKA_02547___50451	PROKKA_00307___58161	PROKKA_02771___79881	PROKKA_00185___86682	PROKKA_02648___108684	PROKKA_00053___116229	PROKKA_03058___141198	PROKKA_02519___154839	chr_Ps542_02933	chr_Ps799_04073	PROKKA_01987___167745	PROKKA_02050___183414	PROKKA_03830___204029	PROKKA_04951___221576	PROKKA_00262___223169	PROKKA_05036___267199	PROKKA_01951___243809
folD		Bifunctional protein FolD protein	21	PROKKA_00156	PROKKA_02660___7979	PROKKA_00158___14331	PROKKA_01727___33384	PROKKA_02573___50529	PROKKA_02438___64554	PROKKA_02172___78084	PROKKA_04370___99237	PROKKA_03358___110814	PROKKA_04884___130725	PROKKA_02185___138579	PROKKA_02494___154764	chr_Ps542_01947	chr_Ps799_00658	PROKKA_01390___165954	PROKKA_02648___185208	PROKKA_03853___204098	PROKKA_02674___214745	PROKKA_02132___228779	PROKKA_00112___252427	PROKKA_02087___244217
yejE		Inner membrane ABC transporter permease protein YejE	21	PROKKA_00169	PROKKA_04025___12074	PROKKA_00145___14292	PROKKA_01714___33345	PROKKA_02586___50568	PROKKA_02425___64515	PROKKA_02185___78123	PROKKA_04383___99276	PROKKA_03345___110775	PROKKA_04819___130530	PROKKA_02254___138786	PROKKA_02481___154725	chr_Ps542_01935	chr_Ps799_00645	PROKKA_01403___165993	PROKKA_02635___185169	PROKKA_03866___204137	PROKKA_02661___214706	PROKKA_02145___228818	PROKKA_00035___252196	PROKKA_02100___244256
yejB		Inner membrane ABC transporter permease protein YejB	21	PROKKA_00170	PROKKA_04024___12071	PROKKA_00144___14289	PROKKA_01713___33342	PROKKA_02587___50571	PROKKA_02424___64512	PROKKA_02186___78126	PROKKA_04384___99279	PROKKA_03344___110772	PROKKA_04818___130527	PROKKA_02255___138789	PROKKA_02480___154722	chr_Ps542_01934	chr_Ps799_00644	PROKKA_01404___165996	PROKKA_02634___185166	PROKKA_03867___204140	PROKKA_02660___214703	PROKKA_02146___228821	PROKKA_00034___252193	PROKKA_02101___244259
prpB		2-methylisocitrate lyase	21	PROKKA_00191	PROKKA_03520___10559	PROKKA_01907___19578	PROKKA_02502___35709	PROKKA_02609___50637	PROKKA_02028___63324	PROKKA_02584___79320	PROKKA_04786___100485	PROKKA_02895___109425	PROKKA_04429___129360	PROKKA_02705___140139	PROKKA_02459___154659	chr_Ps542_01991	chr_Ps799_00240	PROKKA_01785___167139	PROKKA_02252___184020	PROKKA_03888___204203	PROKKA_02272___213539	PROKKA_02533___229982	PROKKA_03228___261775	PROKKA_02122___244322
acnM		Aconitate hydratase A	21	PROKKA_00193	PROKKA_03522___10565	PROKKA_01909___19584	PROKKA_02500___35703	PROKKA_02611___50643	PROKKA_02030___63330	PROKKA_02582___79314	PROKKA_04784___100479	PROKKA_02897___109431	PROKKA_04431___129366	PROKKA_02703___140133	PROKKA_02457___154653	chr_Ps542_01989	chr_Ps799_00242	PROKKA_01783___167133	PROKKA_02254___184026	PROKKA_03890___204209	PROKKA_02274___213545	PROKKA_02531___229976	PROKKA_03230___261781	PROKKA_02124___244328
rlmH		Ribosomal RNA large subunit methyltransferase H	21	PROKKA_00273	PROKKA_01775___5323	PROKKA_03972___25773	PROKKA_03637___39114	PROKKA_01071___46023	PROKKA_00647___59181	PROKKA_03926___83346	PROKKA_01407___90348	PROKKA_01490___105210	PROKKA_03127___125453	PROKKA_04210___144654	PROKKA_04094___159564	chr_Ps542_04001	chr_Ps799_04780	PROKKA_03171___171297	PROKKA_00868___179868	PROKKA_04484___205991	PROKKA_04437___220034	PROKKA_05157___237854	PROKKA_03459___262468	PROKKA_03867___249559
group_934		hypothetical protein	21	PROKKA_00280	PROKKA_01769___5305	PROKKA_03978___25791	PROKKA_03631___39096	PROKKA_01077___46041	PROKKA_00653___59199	PROKKA_03920___83328	PROKKA_01401___90330	PROKKA_01496___105228	PROKKA_03133___125471	PROKKA_04204___144636	PROKKA_04088___159546	chr_Ps542_04007	chr_Ps799_04786	PROKKA_03165___171279	PROKKA_00874___179886	PROKKA_04490___206009	PROKKA_04443___220052	PROKKA_05151___237836	PROKKA_03465___262486	PROKKA_03861___249541
lipA		Lipoyl synthase	21	PROKKA_00282	PROKKA_01767___5299	PROKKA_03980___25797	PROKKA_03629___39090	PROKKA_01079___46047	PROKKA_00655___59205	PROKKA_03918___83322	PROKKA_01399___90324	PROKKA_01498___105234	PROKKA_01145___119505	PROKKA_04202___144630	PROKKA_04086___159540	chr_Ps542_04009	chr_Ps799_04788	PROKKA_03163___171273	PROKKA_00876___179892	PROKKA_04492___206015	PROKKA_04445___220058	PROKKA_05149___237830	PROKKA_03467___262492	PROKKA_03859___249535
ahr		Aldehyde reductase Ahr	21	PROKKA_00318	PROKKA_02478___7432	PROKKA_04016___25905	PROKKA_03593___38982	PROKKA_01115___46155	PROKKA_00686___59298	PROKKA_03887___83229	PROKKA_01368___90231	PROKKA_01529___105327	PROKKA_01133___119469	PROKKA_04171___144537	PROKKA_04051___159435	chr_Ps542_00803	chr_Ps799_04819	PROKKA_03132___171180	PROKKA_00907___179985	PROKKA_04526___206117	PROKKA_04475___220148	PROKKA_05119___237740	PROKKA_01362___256177	PROKKA_03814___249398
group_939		hypothetical protein	21	PROKKA_00335	PROKKA_02465___7393	PROKKA_04032___25953	PROKKA_03577___38934	PROKKA_01161___46293	PROKKA_00702___59346	PROKKA_03871___83181	PROKKA_01352___90183	PROKKA_01561___105423	PROKKA_01110___119400	PROKKA_04155___144489	PROKKA_04034___159384	chr_Ps542_00788	chr_Ps799_04835	PROKKA_03116___171132	PROKKA_00923___180033	PROKKA_04543___206168	PROKKA_04492___220199	PROKKA_05102___237689	PROKKA_03961___263974	PROKKA_03797___249347
pilT_1		Twitching mobility protein	21	PROKKA_00045	PROKKA_00262___784	PROKKA_00179___14394	PROKKA_01748___33447	PROKKA_02464___50202	PROKKA_01972___63156	PROKKA_02640___79488	PROKKA_04841___100650	PROKKA_02839___109257	PROKKA_04377___129204	PROKKA_02760___140304	PROKKA_02606___155100	chr_Ps542_02040	chr_Ps799_00184	PROKKA_01840___167304	PROKKA_02197___183855	PROKKA_03764___203831	PROKKA_02222___213389	PROKKA_02583___230132	PROKKA_03888___263755	PROKKA_02065___244151
cysL_2		HTH-type transcriptional regulator CysL	21	PROKKA_00371	PROKKA_01737___5209	PROKKA_04075___26082	PROKKA_03534___38805	PROKKA_01194___46392	PROKKA_00746___59478	PROKKA_03827___83049	PROKKA_01307___90048	PROKKA_01606___105558	PROKKA_03283___125921	PROKKA_04110___144354	PROKKA_03992___159258	chr_Ps542_04090	chr_Ps799_04880	PROKKA_03070___170994	PROKKA_00969___180171	PROKKA_00528___194121	PROKKA_04536___220331	PROKKA_05058___237557	PROKKA_00657___254062	PROKKA_03763___249245
bauC		Putative 3-oxopropanoate dehydrogenase	21	PROKKA_00373	PROKKA_01735___5203	PROKKA_04077___26088	PROKKA_03532___38799	PROKKA_01196___46398	PROKKA_00749___59487	PROKKA_03825___83043	PROKKA_01305___90042	PROKKA_01608___105564	PROKKA_03286___125930	PROKKA_04108___144348	PROKKA_03990___159252	chr_Ps542_04092	chr_Ps799_04882	PROKKA_03068___170988	PROKKA_00971___180177	PROKKA_00526___194115	PROKKA_04538___220337	PROKKA_05056___237551	PROKKA_00659___254068	PROKKA_03761___249239
fabG_2		3-oxoacyl-[acyl-carrier-protein] reductase FabG	21	PROKKA_00381	PROKKA_01728___5182	PROKKA_03178___23391	PROKKA_03498___38697	PROKKA_01204___46422	PROKKA_00764___59532	PROKKA_03810___82998	PROKKA_01291___90000	PROKKA_01621___105603	PROKKA_03298___125966	PROKKA_04093___144303	PROKKA_03982___159228	chr_Ps542_04104	chr_Ps799_04896	PROKKA_03054___170946	PROKKA_00985___180219	PROKKA_00518___194091	PROKKA_04554___220385	PROKKA_05040___237503	PROKKA_00380___253231	PROKKA_03751___249209
ispB		Octaprenyl-diphosphate synthase	21	PROKKA_00382	PROKKA_01727___5179	PROKKA_03177___23388	PROKKA_03497___38694	PROKKA_01205___46425	PROKKA_00765___59535	PROKKA_03809___82995	PROKKA_01290___89997	PROKKA_01622___105606	PROKKA_03299___125969	PROKKA_04092___144300	PROKKA_03981___159225	chr_Ps542_04105	chr_Ps799_04897	PROKKA_03053___170943	PROKKA_00986___180222	PROKKA_00517___194088	PROKKA_04555___220388	PROKKA_05039___237500	PROKKA_00381___253234	PROKKA_03750___249206
proB		Glutamate 5-kinase	21	PROKKA_00386	PROKKA_01723___5167	PROKKA_03173___23376	PROKKA_03493___38682	PROKKA_01209___46437	PROKKA_00769___59547	PROKKA_03805___82983	PROKKA_01286___89985	PROKKA_01626___105618	PROKKA_03303___125981	PROKKA_04088___144288	PROKKA_03977___159213	chr_Ps542_04109	chr_Ps799_04901	PROKKA_03049___170931	PROKKA_00990___180234	PROKKA_00513___194076	PROKKA_04559___220400	PROKKA_05035___237488	PROKKA_01489___256558	PROKKA_03746___249194
lldD		L-lactate dehydrogenase	21	PROKKA_00428	PROKKA_01047___3139	PROKKA_02195___20442	PROKKA_02426___35481	PROKKA_01281___46653	PROKKA_00810___59670	PROKKA_03764___82860	PROKKA_01245___89862	PROKKA_01667___105741	PROKKA_03229___125759	PROKKA_04047___144165	PROKKA_03935___159087	chr_Ps542_04149	chr_Ps799_04942	PROKKA_03008___170808	PROKKA_01031___180357	PROKKA_00471___193950	PROKKA_04610___220553	PROKKA_04984___237335	PROKKA_03283___261940	PROKKA_03702___249062
truB		tRNA pseudouridine synthase B	21	PROKKA_00458	PROKKA_00132___394	PROKKA_03532___24453	PROKKA_00545___29838	PROKKA_01311___46743	PROKKA_00841___59763	PROKKA_03733___82767	PROKKA_01214___89769	PROKKA_01698___105834	PROKKA_03261___125855	PROKKA_04016___144072	PROKKA_03905___158997	chr_Ps542_04180	chr_Ps799_04973	PROKKA_02977___170715	PROKKA_01062___180450	PROKKA_00441___193860	PROKKA_04641___220646	PROKKA_04953___237242	PROKKA_04726___266269	PROKKA_03672___248972
uvrC		UvrABC system protein C	21	PROKKA_00470	PROKKA_02553___7658	PROKKA_00042___13983	PROKKA_01611___33036	PROKKA_02877___51441	PROKKA_02246___63978	PROKKA_02365___78663	PROKKA_04569___99834	PROKKA_03158___110214	PROKKA_04627___129954	PROKKA_02440___139344	PROKKA_02206___153900	chr_Ps542_01780	chr_Ps799_00457	PROKKA_01584___166536	PROKKA_02454___184626	PROKKA_04224___205211	PROKKA_02479___214160	PROKKA_02327___229364	PROKKA_03128___261475	PROKKA_02416___245204
gntR_2		putative D-xylose utilization operon transcriptional repressor	21	PROKKA_00190	PROKKA_03519___10556	PROKKA_01906___19575	PROKKA_02503___35712	PROKKA_02608___50634	PROKKA_02027___63321	PROKKA_02585___79323	PROKKA_04787___100488	PROKKA_02894___109422	PROKKA_04428___129357	PROKKA_02706___140142	PROKKA_02460___154662	chr_Ps542_01992	chr_Ps799_00239	PROKKA_01786___167142	PROKKA_02251___184017	PROKKA_03887___204200	PROKKA_02271___213536	PROKKA_02534___229985	PROKKA_03227___261772	PROKKA_02121___244319
group_963		hypothetical protein	21	PROKKA_00548	PROKKA_00346___1036	PROKKA_04347___26898	PROKKA_02269___35010	PROKKA_02955___51675	PROKKA_02321___64203	PROKKA_02289___78435	PROKKA_04493___99606	PROKKA_03234___110442	PROKKA_04546___129711	PROKKA_02364___139116	PROKKA_02128___153666	chr_Ps542_01704	chr_Ps799_00534	PROKKA_01508___166308	PROKKA_02530___184854	PROKKA_03536___203147	PROKKA_02555___214388	PROKKA_02251___229136	PROKKA_02383___259240	PROKKA_02495___245441
fabA		3-hydroxydecanoyl-[acyl-carrier-protein] dehydratase	21	PROKKA_00567	PROKKA_00363___1087	PROKKA_04330___26847	PROKKA_02252___34959	PROKKA_02974___51732	PROKKA_02340___64260	PROKKA_02270___78378	PROKKA_04468___99531	PROKKA_03259___110517	PROKKA_04529___129660	PROKKA_02339___139041	PROKKA_02109___153609	chr_Ps542_01685	chr_Ps799_00559	PROKKA_01489___166251	PROKKA_02549___184911	PROKKA_03555___203204	PROKKA_02574___214445	PROKKA_02232___229079	PROKKA_02214___258733	PROKKA_02514___245498
htpX		Protease HtpX	21	PROKKA_00622	PROKKA_00417___1249	PROKKA_00121___14220	PROKKA_01690___33273	PROKKA_03029___51897	PROKKA_02398___64434	PROKKA_02212___78204	PROKKA_04410___99357	PROKKA_03318___110694	PROKKA_04794___130455	PROKKA_02281___138867	PROKKA_02054___153444	chr_Ps542_01631	chr_Ps799_00618	PROKKA_01430___166074	PROKKA_02608___185088	PROKKA_03345___202574	PROKKA_02634___214625	PROKKA_02172___228899	PROKKA_01948___257935	PROKKA_02569___245663
group_976	puuA_3	Gamma-glutamylputrescine synthetase PuuA	21	PROKKA_00649	PROKKA_00458___1372	PROKKA_04477___27288	PROKKA_00679___30240	PROKKA_03056___51978	PROKKA_02533___64839	PROKKA_02092___77844	PROKKA_04295___99012	PROKKA_03435___111045	PROKKA_04961___130956	PROKKA_02108___138348	PROKKA_02027___153363	chr_Ps542_01581	chr_Ps799_00735	PROKKA_01315___165729	PROKKA_02723___185433	PROKKA_01050___195689	PROKKA_02749___214970	PROKKA_02057___228554	PROKKA_00948___254935	PROKKA_02681___245999
sdaA		L-serine dehydratase 1	21	PROKKA_00819	PROKKA_03693___11078	PROKKA_04680___27897	PROKKA_04788___42567	PROKKA_00352___43866	PROKKA_04498___70734	PROKKA_04773___85887	PROKKA_02222___92793	PROKKA_00680___102780	PROKKA_02165___122565	PROKKA_05006___147042	PROKKA_04771___161595	chr_Ps542_03811	chr_Ps799_02944	PROKKA_03960___173664	PROKKA_00080___177504	PROKKA_03109___201866	PROKKA_03862___218309	PROKKA_03409___232610	PROKKA_02285___258946	PROKKA_04635___251863
dmlR_6		HTH-type transcriptional regulator DmlR	21	PROKKA_00234	PROKKA_04393___13179	PROKKA_01956___19725	PROKKA_02134___34605	PROKKA_02664___50802	PROKKA_02076___63468	PROKKA_02535___79173	PROKKA_04754___100389	PROKKA_02927___109521	PROKKA_04484___129525	PROKKA_02655___139989	PROKKA_02425___154557	chr_Ps542_02869	chr_Ps799_00290	PROKKA_01751___167037	PROKKA_02286___184122	PROKKA_03932___204335	PROKKA_02305___213638	PROKKA_02500___229883	PROKKA_00881___254734	PROKKA_02172___244472
cobH		Precorrin-8X methylmutase	21	PROKKA_00844	PROKKA_01285___3853	PROKKA_04701___27960	PROKKA_04809___42630	PROKKA_00331___43803	PROKKA_04524___70812	PROKKA_04799___85965	PROKKA_02248___92871	PROKKA_00654___102702	PROKKA_02138___122484	PROKKA_05032___147120	PROKKA_04793___161661	chr_Ps542_03790	chr_Ps799_02918	PROKKA_03986___173742	PROKKA_00054___177426	PROKKA_01427___196820	PROKKA_03888___218387	PROKKA_03383___232532	PROKKA_04950___266941	PROKKA_04660___251938
parB		putative chromosome-partitioning protein ParB	21	PROKKA_00878	PROKKA_03201___9602	PROKKA_04747___28098	PROKKA_04855___42768	PROKKA_00274___43632	PROKKA_04570___70950	PROKKA_04845___86103	PROKKA_02295___93012	PROKKA_00587___102501	PROKKA_02076___122298	PROKKA_05078___147258	PROKKA_04826___161760	chr_Ps542_03751	chr_Ps799_02871	PROKKA_04031___173877	PROKKA_00009___177291	PROKKA_01461___196922	PROKKA_03950___218573	PROKKA_03321___232346	PROKKA_04061___264274	PROKKA_04703___252067
accC_1		Biotin carboxylase	20	PROKKA_02279	PROKKA_01009___3025	PROKKA_03878___25491	PROKKA_03731___39396	PROKKA_01030___45900	PROKKA_00524___58812	PROKKA_04049___83715	PROKKA_01524___90699	PROKKA_01371___104853		PROKKA_04327___145005	PROKKA_04136___159690	chr_Ps542_00082	chr_Ps799_04661	PROKKA_03288___171648	PROKKA_00751___179517	PROKKA_04706___206657	PROKKA_00618___208577	PROKKA_00676___224411	PROKKA_00555___253756	PROKKA_03909___249685
ahpF		Alkyl hydroperoxide reductase subunit F	20	PROKKA_01070	PROKKA_03483___10448	PROKKA_02300___20757	PROKKA_00375___29328	PROKKA_03784___54162	PROKKA_03411___67473	PROKKA_01360___75648	PROKKA_03560___96807	PROKKA_04193___113319	PROKKA_03664___127064	PROKKA_01369___136131	PROKKA_01351___151335	chr_Ps542_00981	chr_Ps799_01509	PROKKA_00621___163647	PROKKA_03415___187509	PROKKA_02581___200282	PROKKA_01331___210716	PROKKA_01752___227639		PROKKA_01342___241982
group_1016		Putative pterin-4-alpha-carbinolamine dehydratase	20	PROKKA_01132		PROKKA_02593___21636	PROKKA_02950___37053	PROKKA_03720___53970	PROKKA_01427___61521	PROKKA_03225___81243	PROKKA_00692___88203	PROKKA_02199___107337	PROKKA_00429___117357	PROKKA_03511___142557	PROKKA_01421___151545	chr_Ps542_01038	chr_Ps799_03397	PROKKA_02457___169155	PROKKA_01582___182010	PROKKA_02524___200111	PROKKA_00997___209714	PROKKA_04571___236096	PROKKA_04233___264790	PROKKA_03175___247481
yhhQ		Inner membrane protein YhhQ	20	PROKKA_01192	PROKKA_03170___9509	PROKKA_00264___14649	PROKKA_04017___40254	PROKKA_00247___43551	PROKKA_04651___71193	PROKKA_00074___71790	PROKKA_02376___93255	PROKKA_00511___102273		PROKKA_00067___132225	PROKKA_00047___147423	chr_Ps542_03709	chr_Ps799_02789	PROKKA_04112___174120	PROKKA_04707___191385	PROKKA_01488___197003	PROKKA_04025___218798	PROKKA_03246___232121	PROKKA_04222___264757	PROKKA_00049___238103
group_1021		Monocarboxylate 2-oxoacid-binding periplasmic protein	20	PROKKA_01209	PROKKA_01337___4009	PROKKA_00311___14790	PROKKA_03970___40113	PROKKA_00228___43494	PROKKA_04693___71319	PROKKA_00116___71916	PROKKA_02418___93381	PROKKA_00469___102147		PROKKA_00109___132351	PROKKA_00064___147474	chr_Ps542_00417	chr_Ps799_02746	PROKKA_04156___174252	PROKKA_04663___191253	PROKKA_01507___197060	PROKKA_04066___218921	PROKKA_03205___231998	PROKKA_00229___252778	PROKKA_00084___238208
siaT_1		Sialic acid TRAP transporter permease protein SiaT	20	PROKKA_01211	PROKKA_01335___4003	PROKKA_00313___14796	PROKKA_03968___40107	PROKKA_00226___43488	PROKKA_04695___71325	PROKKA_00118___71922	PROKKA_02420___93387	PROKKA_00467___102141		PROKKA_00111___132357	PROKKA_00066___147480	chr_Ps542_00419	chr_Ps799_02744	PROKKA_04158___174258	PROKKA_04661___191247	PROKKA_01509___197066	PROKKA_04068___218927	PROKKA_03203___231992	PROKKA_00231___252784	PROKKA_00086___238214
glsA2		Glutaminase 2	20	PROKKA_01261	PROKKA_01311___3931	PROKKA_00337___14868	PROKKA_03944___40035	PROKKA_00198___43404	PROKKA_04740___71460	PROKKA_00163___72057	PROKKA_02465___93522	PROKKA_00422___102006		PROKKA_00156___132492	PROKKA_00116___147630	chr_Ps542_03670	chr_Ps799_02699	PROKKA_04203___174393	PROKKA_04616___191112	PROKKA_01557___197210	PROKKA_04113___219062	PROKKA_03158___231857	PROKKA_04924___266863	PROKKA_00136___238364
cc4		Cytochrome c4	20	PROKKA_01279		PROKKA_00355___14922	PROKKA_03926___39981	PROKKA_00180___43350	PROKKA_04758___71514	PROKKA_00181___72111	PROKKA_02483___93576	PROKKA_00404___101952	PROKKA_01892___121746	PROKKA_00174___132546	PROKKA_00134___147684	chr_Ps542_03690	chr_Ps799_02681	PROKKA_04221___174447	PROKKA_04598___191058	PROKKA_01575___197264	PROKKA_04131___219116	PROKKA_03140___231803	PROKKA_00174___252613	PROKKA_00154___238418
cheR2_1		Chemotaxis protein methyltransferase Cher2	20	PROKKA_01290		PROKKA_00367___14958	PROKKA_03914___39945	PROKKA_00169___43317	PROKKA_04768___71544	PROKKA_00191___72141	PROKKA_02493___93606	PROKKA_00394___101922	PROKKA_01882___121716	PROKKA_00184___132576	PROKKA_00145___147717	chr_Ps542_00390	chr_Ps799_02671	PROKKA_04231___174477	PROKKA_04588___191028	PROKKA_01586___197297	PROKKA_04142___219149	PROKKA_03129___231770	PROKKA_00514___253633	PROKKA_00167___238457
phoU		hypothetical protein	20	PROKKA_01303	PROKKA_03640___10919	PROKKA_01371___17970	PROKKA_01974___34125	PROKKA_00156___43278	PROKKA_03468___67644	PROKKA_00204___72180	PROKKA_02506___93645	PROKKA_00381___101883	PROKKA_01869___121677	PROKKA_00197___132615	PROKKA_00158___147756		chr_Ps799_02658	PROKKA_04244___174516	PROKKA_04575___190989	PROKKA_01599___197336	PROKKA_00706___208841	PROKKA_00876___225011	PROKKA_00501___253594	PROKKA_00180___238496
puuC		Aldehyde dehydrogenase PuuC	20	PROKKA_01344	PROKKA_02174___6520	PROKKA_01332___17853	PROKKA_01935___34008	PROKKA_00115___43155	PROKKA_03565___67935	PROKKA_00301___72471	PROKKA_02604___93939	PROKKA_00284___101592	PROKKA_01779___121407	PROKKA_00292___132900	PROKKA_00199___147879		chr_Ps799_02561	PROKKA_04335___174789	PROKKA_04484___190716	PROKKA_02981___201482	PROKKA_00499___208220	PROKKA_00557___224054	PROKKA_01153___255550	PROKKA_00237___238667
group_1045		hypothetical protein	20	PROKKA_01465	PROKKA_00921___2761	PROKKA_00692___15933	PROKKA_01465___32598	PROKKA_00546___44448	PROKKA_01208___60864	PROKKA_04561___85251	PROKKA_02010___92157	PROKKA_00894___103422	PROKKA_02389___123239	PROKKA_04794___146406	PROKKA_04573___161001	chr_Ps542_03411	chr_Ps799_04562	PROKKA_03756___173052	PROKKA_00283___178113	PROKKA_03693___203618	PROKKA_00292___207599	PROKKA_04204___234995		PROKKA_04425___251233
fabG_1		3-oxoacyl-[acyl-carrier-protein] reductase FabG	20	PROKKA_01566		PROKKA_03698___24951	PROKKA_04511___41736	PROKKA_04353___55869	PROKKA_04127___69621	PROKKA_00859___74145	PROKKA_03177___95658	PROKKA_04680___114780	PROKKA_02993___125051	PROKKA_00851___134577	PROKKA_00798___149676	chr_Ps542_00547	chr_Ps799_02007	PROKKA_00115___162129	PROKKA_03921___189027	PROKKA_02333___199538	PROKKA_02911___215456	PROKKA_03732___233579	PROKKA_04616___265939	PROKKA_00745___240191
ndh		NADH dehydrogenase	20	PROKKA_01591	PROKKA_04405___13215	PROKKA_03671___24870	PROKKA_00406___29421	PROKKA_04329___55797	PROKKA_04160___69720	PROKKA_00892___74244	PROKKA_03210___95757	PROKKA_04647___114681	PROKKA_01246___119808	PROKKA_00884___134676	PROKKA_00829___149769		chr_Ps799_01974	PROKKA_00148___162228	PROKKA_03888___188928	PROKKA_02357___199610	PROKKA_02944___215555	PROKKA_03699___233480	PROKKA_00929___254878	PROKKA_00769___240263
group_1054		hypothetical protein	20	PROKKA_01594	PROKKA_04402___13206	PROKKA_03668___24861	PROKKA_00409___29430	PROKKA_04326___55788	PROKKA_04163___69729	PROKKA_00895___74253	PROKKA_03213___95766	PROKKA_04644___114672	PROKKA_01243___119799	PROKKA_00887___134685	PROKKA_00832___149778		chr_Ps799_01971	PROKKA_00151___162237	PROKKA_03885___188919	PROKKA_02360___199619	PROKKA_02947___215564	PROKKA_03696___233471	PROKKA_00926___254869	PROKKA_00772___240272
ftsQ		Cell division protein FtsQ	20	PROKKA_01757	PROKKA_02109___6325	PROKKA_00780___16197	PROKKA_01329___32190	PROKKA_04169___55317	PROKKA_04293___70119	PROKKA_01025___74643	PROKKA_03345___96162	PROKKA_04511___114273	PROKKA_03168___125576	PROKKA_01019___135081	PROKKA_00992___150258		chr_Ps799_01839	PROKKA_00282___162630	PROKKA_03754___188526	PROKKA_01152___195995	PROKKA_03078___215957	PROKKA_03565___233078	PROKKA_04533___265690	PROKKA_00929___240743
glcB_1		Malate synthase G	20	PROKKA_01308	PROKKA_03635___10904	PROKKA_01366___17955	PROKKA_01969___34110	PROKKA_00151___43263	PROKKA_03486___67698	PROKKA_00222___72234	PROKKA_02524___93699	PROKKA_00363___101829		PROKKA_00213___132663	PROKKA_00163___147771	chr_Ps542_03232	chr_Ps799_02640	PROKKA_04260___174564	PROKKA_04559___190941	PROKKA_01604___197351	PROKKA_00711___208856	PROKKA_00871___224996	PROKKA_03626___262969	PROKKA_00196___238544
pleD_6		Response regulator PleD	20	PROKKA_01769	PROKKA_03151___9452	PROKKA_00794___16239	PROKKA_01315___32148	PROKKA_04157___55281	PROKKA_04306___70158	PROKKA_01038___74682	PROKKA_03358___96201	PROKKA_04498___114234	PROKKA_03181___125615	PROKKA_01032___135120	PROKKA_01004___150294		chr_Ps799_01826	PROKKA_00295___162669	PROKKA_03741___188487	PROKKA_01140___195959	PROKKA_03091___215996	PROKKA_03552___233039	PROKKA_04874___266713	PROKKA_00941___240779
hpt		Hypoxanthine-guanine phosphoribosyltransferase	20	PROKKA_01778	PROKKA_03140___9419	PROKKA_00804___16269	PROKKA_01305___32118	PROKKA_04148___55254	PROKKA_04315___70185	PROKKA_01047___74709	PROKKA_03367___96228	PROKKA_04489___114207	PROKKA_03190___125642	PROKKA_01041___135147	PROKKA_01013___150321		chr_Ps799_01817	PROKKA_00304___162696	PROKKA_03732___188460	PROKKA_01131___195932	PROKKA_03100___216023	PROKKA_03543___233012	PROKKA_04865___266686	PROKKA_00950___240806
lspA		Lipoprotein signal peptidase	20	PROKKA_01785	PROKKA_03133___9398	PROKKA_00811___16290	PROKKA_01298___32097	PROKKA_04141___55233	PROKKA_04322___70206	PROKKA_01054___74730	PROKKA_03374___96249	PROKKA_04482___114186	PROKKA_03312___126008	PROKKA_01048___135168	PROKKA_01020___150342		chr_Ps799_01810	PROKKA_00311___162717	PROKKA_03725___188439	PROKKA_01124___195911	PROKKA_03107___216044	PROKKA_03536___232991	PROKKA_04858___266665	PROKKA_00957___240827
acuR		Transcriptional regulator AcuR	20	PROKKA_01802		PROKKA_00828___16341	PROKKA_01281___32046	PROKKA_04124___55182	PROKKA_04339___70257	PROKKA_01071___74781	PROKKA_03391___96300	PROKKA_04465___114135	PROKKA_00970___118980	PROKKA_01065___135219	PROKKA_01035___150387	chr_Ps542_00635	chr_Ps799_01793	PROKKA_00328___162768	PROKKA_03708___188388	PROKKA_01107___195860	PROKKA_03126___216101	PROKKA_00284___223235	PROKKA_03179___261628	PROKKA_00974___240878
group_1079		hypothetical protein	20	PROKKA_01826	PROKKA_03322___9965	PROKKA_00850___16407	PROKKA_01259___31980	PROKKA_04100___55110	PROKKA_04362___70326	PROKKA_01094___74850	PROKKA_00004___86139	PROKKA_04442___114066	PROKKA_03336___126080	PROKKA_01088___135288	PROKKA_01059___150459	chr_Ps542_00615	chr_Ps799_01770	PROKKA_00351___162837	PROKKA_03685___188319	PROKKA_01083___195788	PROKKA_03149___216170	PROKKA_00307___223304		PROKKA_01040___241076
flhF		Flagellar biosynthesis protein FlhF	20	PROKKA_01874	PROKKA_02386___7156	PROKKA_00408___15081	PROKKA_00914___30945	PROKKA_02261___49593	PROKKA_02697___65331	PROKKA_01882___77214	PROKKA_04082___98373	PROKKA_03655___111705	PROKKA_04107___128394	PROKKA_01889___137691	PROKKA_02898___155976		chr_Ps799_00948	PROKKA_02100___168084	PROKKA_01937___183075	PROKKA_03474___202961	PROKKA_04709___220850	PROKKA_00020___222443	PROKKA_01955___257956	PROKKA_02861___246539
group_1083		hypothetical protein	20	PROKKA_01878	PROKKA_02382___7144	PROKKA_00412___15093	PROKKA_00910___30933	PROKKA_02265___49605	PROKKA_02701___65343	PROKKA_01886___77226	PROKKA_04086___98385	PROKKA_03651___111693	PROKKA_04111___128406	PROKKA_01893___137703	PROKKA_02894___155964		chr_Ps799_00944	PROKKA_02096___168072	PROKKA_01941___183087	PROKKA_03470___202949	PROKKA_04713___220862	PROKKA_00024___222455	PROKKA_01951___257944	PROKKA_02857___246527
ccmE		Cytochrome c-type biogenesis protein CcmE	20	PROKKA_01894	PROKKA_02367___7099	PROKKA_00427___15138	PROKKA_00895___30888	PROKKA_02281___49653	PROKKA_02716___65388	PROKKA_01901___77271	PROKKA_04101___98430	PROKKA_03636___111648	PROKKA_04126___128451	PROKKA_01908___137748	PROKKA_02878___155916		chr_Ps799_00929	PROKKA_02081___168027	PROKKA_01956___183132	PROKKA_03454___202901	PROKKA_04728___220907	PROKKA_00039___222500	PROKKA_00318___253045	PROKKA_02841___246479
lpxH_1		UDP-2,3-diacylglucosamine hydrolase	20	PROKKA_02005	PROKKA_00841___2521	PROKKA_00486___15315	PROKKA_00836___30711	PROKKA_03322___52776	PROKKA_00252___57996	PROKKA_02826___80046	PROKKA_00463___87516	PROKKA_02593___108519	PROKKA_04246___128811	PROKKA_03114___141366	PROKKA_01769___152589		chr_Ps799_04128	PROKKA_01164___165276	PROKKA_02874___185886	PROKKA_03082___201785	PROKKA_01867___212324	PROKKA_01217___226034	PROKKA_01855___257656	PROKKA_01846___243494
fadD3_2		Long-chain-fatty-acid--CoA ligase	20	PROKKA_02315		PROKKA_03955___25722	PROKKA_03654___39165	PROKKA_01053___45969	PROKKA_00626___59118	PROKKA_03947___83409	PROKKA_01425___90402	PROKKA_01472___105156	PROKKA_03109___125399	PROKKA_04228___144708	PROKKA_04112___159618	chr_Ps542_03983	chr_Ps799_04762	PROKKA_03189___171351	PROKKA_00850___179814	PROKKA_04722___206705	PROKKA_04419___219980	PROKKA_05175___237908	PROKKA_03704___263203	PROKKA_03885___249613
rep		ATP-dependent DNA helicase Rep	20	PROKKA_01383	PROKKA_02162___6484	PROKKA_01319___17814	PROKKA_01922___33969	PROKKA_00078___43044	PROKKA_03585___67995	PROKKA_00321___72531	PROKKA_02623___93996	PROKKA_00264___101532	PROKKA_01751___121323	PROKKA_00311___132957	PROKKA_00238___147996		chr_Ps799_02542	PROKKA_04354___174846	PROKKA_04465___190659	PROKKA_02940___201359	PROKKA_00479___208160	PROKKA_00537___223994	PROKKA_05101___267394	PROKKA_00254___238718
pyrD		Dihydroorotate dehydrogenase (quinone)	20	PROKKA_02400	PROKKA_02921___8762	PROKKA_00881___16500	PROKKA_04354___41265	PROKKA_03626___53688	PROKKA_00065___57435	PROKKA_03097___80859	PROKKA_00565___87822	PROKKA_02323___107709	PROKKA_03908___127796	PROKKA_03386___142182	PROKKA_01516___151830		chr_Ps799_04394	PROKKA_02332___168780	PROKKA_01706___182382	PROKKA_03187___202100	PROKKA_05076___221951	PROKKA_04446___235721	PROKKA_02574___259813	PROKKA_03076___247184
group_1125		hypothetical protein	20	PROKKA_02455	PROKKA_02969___8906	PROKKA_00930___16647	PROKKA_04403___41412	PROKKA_03574___53532	PROKKA_00389___58407	PROKKA_03043___80697	PROKKA_00514___87669	PROKKA_02374___107862	PROKKA_00214___116712	PROKKA_03335___142029	PROKKA_01572___151998		chr_Ps799_04343	PROKKA_02281___168627	PROKKA_01757___182535	PROKKA_03135___201944	PROKKA_05127___222104	PROKKA_04395___235568	PROKKA_01770___257401	PROKKA_03021___247019
epsF_1		Type II secretion system protein F	20	PROKKA_02493		PROKKA_03033___22956	PROKKA_02704___36315	PROKKA_03536___53418	PROKKA_03130___66630	PROKKA_01750___76818	PROKKA_03944___97959	PROKKA_03794___112122	PROKKA_03951___127925	PROKKA_01751___137277	PROKKA_01610___152112	chr_Ps542_02602	chr_Ps799_01092	PROKKA_00994___164766	PROKKA_03043___186393	PROKKA_00394___193719	PROKKA_01699___211820	PROKKA_01385___226538	PROKKA_00047___252232	PROKKA_02983___246905
phnJ		Alpha-D-ribose 1-methylphosphonate 5-phosphate C-P lyase	20	PROKKA_02538	PROKKA_02884___8651	PROKKA_02987___22818	PROKKA_02658___36177	PROKKA_03491___53283	PROKKA_02610___65070	PROKKA_01794___76950	PROKKA_03988___98091	PROKKA_03750___111990	PROKKA_03994___128054	PROKKA_01795___137409	PROKKA_01655___152247		chr_Ps799_01048	PROKKA_01038___164898	PROKKA_02999___186261	PROKKA_00135___192942	PROKKA_01743___211952	PROKKA_01341___226406	PROKKA_03059___261268	PROKKA_02938___246770
gcvR		Glycine cleavage system transcriptional repressor	20	PROKKA_02889	PROKKA_02689___8066	PROKKA_00973___16776	PROKKA_04446___41541	PROKKA_02119___49167	PROKKA_00439___58557	PROKKA_02993___80547	PROKKA_00066___86325	PROKKA_02423___108009	PROKKA_00159___116547	PROKKA_03286___141882	PROKKA_03049___156429		chr_Ps799_04294	PROKKA_02232___168480	PROKKA_01806___182682	PROKKA_01379___196676	PROKKA_05176___222251	PROKKA_04346___235421	PROKKA_04671___266104	PROKKA_01683___243005
lolD_1		Lipoprotein-releasing system ATP-binding protein LolD	20	PROKKA_02942	PROKKA_00711___2131	PROKKA_03086___23115	PROKKA_02757___36474	PROKKA_02066___49008	PROKKA_03059___66417	PROKKA_01679___76605	PROKKA_03871___97740	PROKKA_03865___112335		PROKKA_01680___137064	PROKKA_03120___156642	chr_Ps542_02549	chr_Ps799_01173	PROKKA_00922___164550	PROKKA_03115___186609	PROKKA_02124___198911	PROKKA_01627___211604	PROKKA_01457___226754	PROKKA_01275___255916	PROKKA_01629___242843
yttP		putative HTH-type transcriptional regulator YttP	20	PROKKA_02962	PROKKA_00198___592	PROKKA_03105___23172	PROKKA_02776___36531	PROKKA_02046___48948	PROKKA_03039___66357	PROKKA_01659___76545	PROKKA_03851___97680	PROKKA_03885___112395	PROKKA_00324___117042	PROKKA_01660___137004	PROKKA_03140___156702		chr_Ps799_01193	PROKKA_00902___164490	PROKKA_03135___186669	PROKKA_02103___198848	PROKKA_01607___211544	PROKKA_01477___226814	PROKKA_05109___267418	PROKKA_01609___242783
yhhW_1		Quercetin 2,3-dioxygenase	20	PROKKA_02989	PROKKA_00181___541	PROKKA_03122___23223	PROKKA_02793___36582	PROKKA_02020___48870	PROKKA_03022___66306	PROKKA_01642___76494	PROKKA_03834___97629	PROKKA_03902___112446	PROKKA_00341___117093	PROKKA_01643___136953	PROKKA_03167___156783	chr_Ps542_02623	chr_Ps799_01210	PROKKA_00885___164439	PROKKA_03152___186720	PROKKA_02076___198767	PROKKA_01590___211493	PROKKA_01494___226865		PROKKA_01582___242702
group_1167		putative FAD-linked oxidoreductase	20	PROKKA_02992	PROKKA_00793___2377	PROKKA_03125___23232	PROKKA_02796___36591	PROKKA_02017___48861	PROKKA_03019___66297	PROKKA_01639___76485	PROKKA_03831___97620	PROKKA_03906___112458	PROKKA_00344___117102	PROKKA_01640___136944	PROKKA_03170___156792	chr_Ps542_02620	chr_Ps799_01213	PROKKA_00882___164430	PROKKA_03155___186729	PROKKA_02073___198758	PROKKA_01587___211484	PROKKA_01497___226874		PROKKA_01579___242693
apbC		Iron-sulfur cluster carrier protein	20	PROKKA_03139	PROKKA_01994___5980	PROKKA_03322___23823	PROKKA_01049___31350	PROKKA_01872___48426	PROKKA_02854___65802	PROKKA_01474___75990	PROKKA_03666___97125	PROKKA_04075___112965		PROKKA_01476___136452	PROKKA_03323___157251	chr_Ps542_02283	chr_Ps799_01385	PROKKA_00713___163923	PROKKA_03324___187236	PROKKA_01925___198314	PROKKA_01422___210989	PROKKA_01661___227366	PROKKA_03081___261334	PROKKA_01427___242237
metG		Methionine--tRNA ligase	20	PROKKA_03140	PROKKA_01995___5983	PROKKA_03323___23826	PROKKA_01050___31353	PROKKA_01871___48423	PROKKA_02853___65799	PROKKA_01473___75987	PROKKA_03665___97122	PROKKA_04076___112968		PROKKA_01475___136449	PROKKA_03324___157254	chr_Ps542_02282	chr_Ps799_01386	PROKKA_00712___163920	PROKKA_03325___187239	PROKKA_01924___198311	PROKKA_01421___210986	PROKKA_01662___227369	PROKKA_03082___261337	PROKKA_01426___242234
rnfE		Electron transport complex subunit RnfE	20	PROKKA_03147	PROKKA_02001___6001	PROKKA_03329___23844	PROKKA_01056___31371	PROKKA_01865___48405	PROKKA_02846___65778	PROKKA_01466___75966	PROKKA_03658___97101	PROKKA_04083___112989		PROKKA_01468___136428	PROKKA_03330___157272	chr_Ps542_02275	chr_Ps799_01393	PROKKA_00705___163899	PROKKA_03332___187260	PROKKA_01918___198293	PROKKA_01414___210965	PROKKA_01669___227390	PROKKA_01636___256999	PROKKA_01420___242216
cvfB		hypothetical protein	20	PROKKA_03259	PROKKA_04309___12927	PROKKA_01012___16893	PROKKA_00122___28569	PROKKA_01761___48093	PROKKA_01882___62886	PROKKA_03296___81456	PROKKA_00774___88449	PROKKA_02127___107121	PROKKA_00510___117600	PROKKA_03581___142767	PROKKA_03437___157593		chr_Ps799_03467	PROKKA_02544___169416	PROKKA_01495___181749	PROKKA_01821___198002	PROKKA_03304___216635	PROKKA_02682___230429	PROKKA_01213___255730	PROKKA_03250___247706
garR		2-hydroxy-3-oxopropionate reductase	20	PROKKA_03268	PROKKA_04316___12948	PROKKA_01019___16914	PROKKA_00129___28590	PROKKA_01752___48066	PROKKA_01874___62862	PROKKA_03304___81480	PROKKA_00782___88473	PROKKA_02119___107097		PROKKA_03589___142791	PROKKA_03446___157620	chr_Ps542_02406	chr_Ps799_03475	PROKKA_02552___169440	PROKKA_01487___181725	PROKKA_01812___197975	PROKKA_03312___216659	PROKKA_02690___230453	PROKKA_01204___255703	PROKKA_03259___247733
cnrA		Nickel and cobalt resistance protein CnrA	20	PROKKA_03426	PROKKA_00638___1912	PROKKA_00560___15537	PROKKA_00046___28341	PROKKA_01556___47478	PROKKA_01683___62289	PROKKA_03496___82056	PROKKA_00970___89037	PROKKA_01936___106548	PROKKA_00804___118482	PROKKA_03775___143349	PROKKA_03615___158127		chr_Ps799_03661	PROKKA_02739___170001	PROKKA_01300___181164	PROKKA_01657___197510	PROKKA_03560___217403	PROKKA_02938___231197	PROKKA_00825___254566	PROKKA_03415___248201
bamB		Outer membrane protein assembly factor BamB	20	PROKKA_03509	PROKKA_03882___11645	PROKKA_02134___20259	PROKKA_02355___35268	PROKKA_01466___47208	PROKKA_01597___62031	PROKKA_03582___82314	PROKKA_01062___89313	PROKKA_01850___106290	PROKKA_00891___118743	PROKKA_03861___143607	PROKKA_03741___158505		chr_Ps799_03745	PROKKA_02827___170265	PROKKA_01212___180900	PROKKA_00247___193278	PROKKA_03649___217670	PROKKA_03027___231464	PROKKA_03334___262093	PROKKA_03561___248639
group_1211		hypothetical protein	20	PROKKA_03528	PROKKA_03863___11588	PROKKA_02153___20316	PROKKA_02336___35211	PROKKA_01447___47151	PROKKA_01578___61974	PROKKA_03601___82371	PROKKA_01081___89370	PROKKA_01831___106233	PROKKA_00910___118800	PROKKA_03880___143664	PROKKA_03760___158562		chr_Ps799_03764	PROKKA_02846___170322	PROKKA_01193___180843	PROKKA_00266___193335	PROKKA_03668___217727	PROKKA_03046___231521	PROKKA_03353___262150	PROKKA_03580___248696
glnQ_2		Glutamine transport ATP-binding protein GlnQ	20	PROKKA_03623	PROKKA_02816___8447	PROKKA_01157___17328	PROKKA_01812___33639	PROKKA_04025___54885	PROKKA_01538___61854	PROKKA_03642___82494	PROKKA_01121___89490	PROKKA_01791___106113	PROKKA_00977___119001	PROKKA_03923___143793	PROKKA_01133___150681		chr_Ps799_03807	PROKKA_02886___170442	PROKKA_01153___180723	PROKKA_03611___203372	PROKKA_03709___217850	PROKKA_03087___231644	PROKKA_02070___258301	PROKKA_03622___248822
hflK		Modulator of FtsH protease HflK	20	PROKKA_03666	PROKKA_01671___5011	PROKKA_01684___18909	PROKKA_04625___42078	PROKKA_04460___56190	PROKKA_03989___69207	PROKKA_00723___73737	PROKKA_03024___95199	PROKKA_04819___115197	PROKKA_01345___120105	PROKKA_00713___134163	PROKKA_00694___149364		chr_Ps799_02145	PROKKA_04758___176058	PROKKA_04060___189444	PROKKA_02230___199229	PROKKA_01158___210197	PROKKA_03872___233999	PROKKA_01004___255103	PROKKA_00636___239864
fadH_1		putative 2,4-dienoyl-CoA reductase	20	PROKKA_02111	PROKKA_00493___1477	PROKKA_04439___27174	PROKKA_00641___30126	PROKKA_03205___52425	PROKKA_02491___64713	PROKKA_02050___77718	PROKKA_04253___98886	PROKKA_03484___111192	PROKKA_04360___129153	PROKKA_02061___138207	PROKKA_01876___152910	chr_Ps542_01521	chr_Ps799_00784	PROKKA_01275___165609	PROKKA_02763___185553	PROKKA_00905___195254	PROKKA_00815___209168	PROKKA_00746___224621		PROKKA_02737___246167
sdcS_2		Sodium-dependent dicarboxylate transporter SdcS	20	PROKKA_03748	PROKKA_01690___5068	PROKKA_01411___18090	PROKKA_03207___37824	PROKKA_04536___56418	PROKKA_03914___68982	PROKKA_00648___73512	PROKKA_02950___94977	PROKKA_04893___115419		PROKKA_00639___133941	PROKKA_00618___149136	chr_Ps542_03123	chr_Ps799_02220	PROKKA_04677___175815	PROKKA_04141___189687	PROKKA_04327___205520	PROKKA_04187___219284	PROKKA_04862___236969	PROKKA_03725___263266	PROKKA_00556___239624
phbC_1		Poly-beta-hydroxybutyrate polymerase	20	PROKKA_03777	PROKKA_04575___13725	PROKKA_01475___18282	PROKKA_03271___38016	PROKKA_04562___56496	PROKKA_03847___68781	PROKKA_00581___73311	PROKKA_02882___94773	PROKKA_04962___115626	PROKKA_01491___120543	PROKKA_00570___133734	PROKKA_00591___149055		chr_Ps799_02284	PROKKA_04615___175629	PROKKA_04204___189876	PROKKA_04355___205604	PROKKA_04249___219470	PROKKA_04799___236780	PROKKA_01445___256426	PROKKA_00529___239543
group_1229		hypothetical protein	20	PROKKA_03782	PROKKA_04570___13710	PROKKA_01480___18297	PROKKA_03276___38031	PROKKA_04567___56511	PROKKA_03842___68766	PROKKA_00576___73296	PROKKA_02877___94758	PROKKA_04967___115641	PROKKA_01496___120558	PROKKA_00565___133719	PROKKA_00586___149040		chr_Ps799_02289	PROKKA_04610___175614	PROKKA_04209___189891	PROKKA_04360___205619	PROKKA_04259___219500	PROKKA_04789___236750	PROKKA_05023___267160	PROKKA_00524___239528
group_1230		hypothetical protein	20	PROKKA_03783	PROKKA_04569___13707	PROKKA_01481___18300	PROKKA_03277___38034	PROKKA_04568___56514	PROKKA_03841___68763	PROKKA_00575___73293	PROKKA_02876___94755	PROKKA_04968___115644	PROKKA_01497___120561	PROKKA_00564___133716	PROKKA_00585___149037		chr_Ps799_02290	PROKKA_04609___175611	PROKKA_04210___189894	PROKKA_04361___205622	PROKKA_04260___219503	PROKKA_04788___236747	PROKKA_05024___267163	PROKKA_00523___239525
betI		HTH-type transcriptional regulator BetI	20	PROKKA_03824	PROKKA_03067___9200	PROKKA_01517___18408	PROKKA_03313___38142	PROKKA_04609___56637	PROKKA_03799___68637	PROKKA_00533___73167	PROKKA_02833___94626	PROKKA_05010___115770	PROKKA_01540___120690	PROKKA_00522___133590	PROKKA_00544___148914	chr_Ps542_03201	chr_Ps799_02332	PROKKA_04568___175488	PROKKA_04251___190017	PROKKA_04402___205745	PROKKA_04300___219623	PROKKA_04748___236627		PROKKA_00483___239405
ygdH		LOG family protein YgdH	20	PROKKA_03863	PROKKA_03037___9110	PROKKA_01557___18528	PROKKA_03353___38262	PROKKA_04660___56790	PROKKA_03757___68511	PROKKA_00491___73041	PROKKA_02791___94500	PROKKA_05052___115896	PROKKA_01579___120807	PROKKA_00480___133464	PROKKA_00493___148761		chr_Ps799_02374	PROKKA_04526___175362	PROKKA_04293___190143	PROKKA_04441___205862	PROKKA_04341___219746	PROKKA_04707___236504	PROKKA_01416___256339	PROKKA_00424___239228
ctpL_2		Methyl-accepting chemotaxis protein CtpL	20	PROKKA_03875	PROKKA_03025___9074	PROKKA_01569___18564	PROKKA_03365___38298	PROKKA_04672___56826	PROKKA_03745___68475	PROKKA_00479___73005	PROKKA_02779___94464	PROKKA_05064___115932	PROKKA_01591___120843	PROKKA_00468___133428	PROKKA_00481___148725		chr_Ps799_02386	PROKKA_04514___175326	PROKKA_04305___190179	PROKKA_04455___205904	PROKKA_04353___219782	PROKKA_04695___236468	PROKKA_03102___261397	PROKKA_00408___239180
ydcV_1		Inner membrane ABC transporter permease protein YdcV	20	PROKKA_03932	PROKKA_02980___8939	PROKKA_01620___18717	PROKKA_03416___38451	PROKKA_04729___56997	PROKKA_03688___68304	PROKKA_00423___72837	PROKKA_02722___94293	PROKKA_00165___101235	PROKKA_01648___121014	PROKKA_00411___133257	PROKKA_00424___148554		chr_Ps799_02443	PROKKA_04457___175155	PROKKA_04362___190350	PROKKA_04631___206432	PROKKA_00380___207863	PROKKA_00438___223697	PROKKA_00214___252733	PROKKA_00351___239009
group_1252	glnQ_2	Glutamine transport ATP-binding protein GlnQ	20	PROKKA_03978		PROKKA_01265___17652	PROKKA_02838___36717	PROKKA_04775___57135	PROKKA_03643___68169	PROKKA_00379___72705	PROKKA_02677___94158	PROKKA_00210___101370	PROKKA_01695___121155	PROKKA_00365___133119	PROKKA_00378___148416	chr_Ps542_04319	chr_Ps799_02488	PROKKA_04412___175020	PROKKA_04407___190485	PROKKA_00880___195179	PROKKA_00425___207998	PROKKA_00483___223832	PROKKA_01312___256027	PROKKA_00305___238871
hemB		Delta-aminolevulinic acid dehydratase	20	PROKKA_03982	PROKKA_01463___4387	PROKKA_01269___17664	PROKKA_02842___36729	PROKKA_04779___57147	PROKKA_03635___68145	PROKKA_00371___72681	PROKKA_02673___94146	PROKKA_00214___101382	PROKKA_01699___121167	PROKKA_00361___133107	PROKKA_00374___148404	chr_Ps542_04315	chr_Ps799_02492	PROKKA_04404___174996	PROKKA_04415___190509	PROKKA_00884___195191	PROKKA_00429___208010	PROKKA_00487___223844		PROKKA_00301___238859
argC		N-acetyl-gamma-glutamyl-phosphate reductase	20	PROKKA_04049	PROKKA_04076___12227	PROKKA_02614___21699	PROKKA_02977___37134	PROKKA_00930___45600	PROKKA_01302___61146	PROKKA_04153___84027	PROKKA_01628___91011	PROKKA_01268___104544	PROKKA_02801___124475	PROKKA_04430___145314	PROKKA_04236___159990		chr_Ps799_03375	PROKKA_03391___171957	PROKKA_00648___179208	PROKKA_03300___202439	PROKKA_02077___212954	PROKKA_01943___228212	PROKKA_01064___255283	PROKKA_04009___249985
rpoD		RNA polymerase sigma factor RpoD	20	PROKKA_04089	PROKKA_03831___11492	PROKKA_02109___20184	PROKKA_03093___37482	PROKKA_00891___45483	PROKKA_01352___61296	PROKKA_04203___84177	PROKKA_01677___91158	PROKKA_01219___104397	PROKKA_02754___124334	PROKKA_04479___145461	PROKKA_04275___160107		chr_Ps799_03326	PROKKA_03440___172104	PROKKA_00599___179061	PROKKA_03261___202322	PROKKA_01910___212453	PROKKA_01097___225674	PROKKA_02926___260869	PROKKA_04108___250282
phnI		Alpha-D-ribose 1-methylphosphonate 5-triphosphate synthase subunit PhnI	20	PROKKA_02537	PROKKA_02883___8648	PROKKA_02988___22821	PROKKA_02659___36180	PROKKA_03492___53286	PROKKA_02609___65067	PROKKA_01793___76947	PROKKA_03987___98088	PROKKA_03751___111993	PROKKA_03993___128051	PROKKA_01794___137406	PROKKA_01654___152244		chr_Ps799_01049	PROKKA_01037___164895	PROKKA_03000___186264	PROKKA_00136___192945	PROKKA_01742___211949	PROKKA_01342___226409	PROKKA_03060___261271	PROKKA_02939___246773
group_1280		Putative hydrolase	20	PROKKA_04261	PROKKA_04096___12287	PROKKA_04162___26343	PROKKA_04244___40935	PROKKA_00667___44811	PROKKA_01085___60495	PROKKA_04438___84882	PROKKA_01882___91773	PROKKA_01022___103806		PROKKA_04668___146028	PROKKA_04454___160644	chr_Ps542_04425	chr_Ps799_03134	PROKKA_03638___172698	PROKKA_00401___178467	PROKKA_00774___194861	PROKKA_00059___206900	PROKKA_04084___234635	PROKKA_02622___259957	PROKKA_04297___250849
trmL_2		tRNA (cytidine(34)-2'-O)-methyltransferase	20	PROKKA_04289	PROKKA_04118___12353	PROKKA_04139___26274	PROKKA_04267___41004	PROKKA_00643___44739	PROKKA_01109___60567	PROKKA_04462___84954	PROKKA_01906___91845	PROKKA_00998___103734	PROKKA_02514___123614	PROKKA_04691___146097	PROKKA_04477___160713	chr_Ps542_04404	chr_Ps799_03110	PROKKA_03661___172767	PROKKA_00378___178398	PROKKA_00752___194795	PROKKA_00035___206828	PROKKA_04108___234707		PROKKA_04320___250918
lptB_3		Lipopolysaccharide export system ATP-binding protein LptB	20	PROKKA_04500	PROKKA_01832___5494	PROKKA_03734___25059	PROKKA_04547___41844	PROKKA_04394___55992	PROKKA_04063___69429	PROKKA_00797___73959	PROKKA_03098___95421	PROKKA_04745___114975	PROKKA_01277___119901	PROKKA_00787___134385	PROKKA_00757___149553		chr_Ps799_02071	PROKKA_00050___161934	PROKKA_03986___189222	PROKKA_02293___199418	PROKKA_02847___215264	PROKKA_03796___233771	PROKKA_02416___259339	PROKKA_00699___240053
gluQ		Glutamyl-Q tRNA(Asp) synthetase	20	PROKKA_02636	PROKKA_00151___451	PROKKA_02668___21861	PROKKA_00567___29904	PROKKA_01331___46803	PROKKA_00862___59826	PROKKA_03712___82704	PROKKA_01193___89706	PROKKA_01719___105897	PROKKA_01048___119214	PROKKA_03995___144009	PROKKA_03883___158931	chr_Ps542_04199	chr_Ps799_04994	PROKKA_02956___170652	PROKKA_01083___180513	PROKKA_00379___193674	PROKKA_04663___220712	PROKKA_04931___237176		PROKKA_03652___248912
bchI		Magnesium-chelatase 38 kDa subunit	20	PROKKA_00856	PROKKA_02787___8360	PROKKA_04727___28038	PROKKA_04835___42708	PROKKA_00319___43767	PROKKA_04545___70875	PROKKA_04820___86028	PROKKA_02270___92937	PROKKA_00632___102636	PROKKA_02097___122361	PROKKA_05053___147183	PROKKA_04805___161697	chr_Ps542_03771	chr_Ps799_02896	PROKKA_04006___173802	PROKKA_00034___177366	PROKKA_01440___196859	PROKKA_03929___218510	PROKKA_03342___232409		PROKKA_04673___251977
group_130		hypothetical protein	20	PROKKA_02908	PROKKA_00677___2029	PROKKA_03048___23001	PROKKA_02719___36360	PROKKA_02100___49110	PROKKA_03094___66522	PROKKA_01714___76710	PROKKA_03906___97845	PROKKA_03830___112230	PROKKA_00264___116862	PROKKA_01715___137169	PROKKA_03068___156486		chr_Ps799_01130	PROKKA_00957___164655	PROKKA_03080___186504	PROKKA_01398___196733	PROKKA_01663___211712	PROKKA_01421___226646	PROKKA_00065___252286	PROKKA_01663___242945
group_131		hypothetical protein	20	PROKKA_03059	PROKKA_01922___5764	PROKKA_03244___23589	PROKKA_00971___31116	PROKKA_01951___48663	PROKKA_02935___66045	PROKKA_01555___76233	PROKKA_03748___97371	PROKKA_03993___112719	PROKKA_00502___117576	PROKKA_01558___136698	PROKKA_03243___157011	chr_Ps542_02508	chr_Ps799_01303	PROKKA_00795___164169	PROKKA_03242___186990	PROKKA_02005___198554	PROKKA_01502___211229	PROKKA_01582___227129		PROKKA_01507___242477
cmoB		tRNA (mo5U34)-methyltransferase	20	PROKKA_03064	PROKKA_01926___5776	PROKKA_03249___23604	PROKKA_00976___31131	PROKKA_01946___48648	PROKKA_02930___66030	PROKKA_01550___76218	PROKKA_03743___97356	PROKKA_03998___112734	PROKKA_00567___117771	PROKKA_01553___136683	PROKKA_03248___157026	chr_Ps542_02504	chr_Ps799_01308	PROKKA_00790___164154	PROKKA_03247___187005	PROKKA_02000___198539	PROKKA_01497___211214	PROKKA_01587___227144		PROKKA_01502___242462
group_133		hypothetical protein	20	PROKKA_03443	PROKKA_00654___1960	PROKKA_00577___15588	PROKKA_00063___28392	PROKKA_01539___47427	PROKKA_01665___62235	PROKKA_03514___82110	PROKKA_00988___89091	PROKKA_01918___106494	PROKKA_00820___118530	PROKKA_03793___143403	PROKKA_03632___158178	chr_Ps542_02149	chr_Ps799_03678	PROKKA_02757___170055	PROKKA_01282___181110	PROKKA_01640___197459	PROKKA_03578___217457	PROKKA_02956___231251		PROKKA_03432___248252
cheA_3		Chemotaxis protein CheA	20	PROKKA_03873	PROKKA_03027___9080	PROKKA_01567___18558	PROKKA_03363___38292	PROKKA_04670___56820	PROKKA_03747___68481	PROKKA_00481___73011	PROKKA_02781___94470	PROKKA_05062___115926	PROKKA_01589___120837	PROKKA_00470___133434	PROKKA_00483___148731		chr_Ps799_02384	PROKKA_04516___175332	PROKKA_04303___190173	PROKKA_04451___205892	PROKKA_04351___219776	PROKKA_04697___236474	PROKKA_01956___257959	PROKKA_00410___239186
hutH_1		Histidine ammonia-lyase	20	PROKKA_04118	PROKKA_02503___7508	PROKKA_04293___26736	PROKKA_04113___40542	PROKKA_00839___45327	PROKKA_00923___60009	PROKKA_04276___84396	PROKKA_01705___91242	PROKKA_01185___104295	PROKKA_02728___124256	PROKKA_04507___145545	PROKKA_04309___160209	chr_Ps542_04594	chr_Ps799_03294	PROKKA_03480___172224	PROKKA_00559___178941	PROKKA_02854___201101	PROKKA_00207___207344	PROKKA_03936___234191		PROKKA_04150___250408
group_1522		putative enoyl-CoA hydratase 1	20	PROKKA_00262	PROKKA_01784___5350	PROKKA_03962___25743	PROKKA_03647___39144	PROKKA_01060___45990	PROKKA_00633___59139	PROKKA_03940___83388	PROKKA_01418___90381	PROKKA_01479___105177	PROKKA_03116___125420	PROKKA_04221___144687	PROKKA_04105___159597		chr_Ps799_04769	PROKKA_03182___171330	PROKKA_00857___179835	PROKKA_04286___205397	PROKKA_04426___220001	PROKKA_05168___237887	PROKKA_03448___262435	PROKKA_03878___249592
corC_3		Magnesium and cobalt efflux protein CorC	20	PROKKA_00291	PROKKA_01758___5272	PROKKA_03989___25824	PROKKA_03620___39063	PROKKA_01088___46074	PROKKA_00664___59232	PROKKA_03909___83295	PROKKA_01390___90297	PROKKA_01507___105261		PROKKA_04193___144603	PROKKA_04077___159513	chr_Ps542_00834	chr_Ps799_04797	PROKKA_03154___171246	PROKKA_00885___179919	PROKKA_04501___206042	PROKKA_04454___220085	PROKKA_05140___237803	PROKKA_03476___262519	PROKKA_03850___249508
esiB_1		Secretory immunoglobulin A-binding protein EsiB	20	PROKKA_00296	PROKKA_01753___5257	PROKKA_03994___25839	PROKKA_03615___39048	PROKKA_01093___46089	PROKKA_00670___59250	PROKKA_03903___83277	PROKKA_01384___90279	PROKKA_01513___105279	PROKKA_03098___125366	PROKKA_04187___144585	PROKKA_04072___159498		chr_Ps799_04803	PROKKA_03148___171228	PROKKA_00891___179937	PROKKA_04506___206057	PROKKA_04460___220103	PROKKA_05134___237785	PROKKA_03481___262534	PROKKA_03844___249490
tesB_2		Acyl-CoA thioesterase 2	20	PROKKA_00345	PROKKA_03113___9338	PROKKA_04042___25983	PROKKA_03567___38904	PROKKA_01171___46323	PROKKA_00713___59379	PROKKA_03860___83148	PROKKA_01341___90150	PROKKA_01572___105456	PROKKA_01212___119706	PROKKA_04144___144456	PROKKA_04024___159354		chr_Ps799_04846	PROKKA_03104___171096	PROKKA_00935___180069	PROKKA_04553___206198	PROKKA_04503___220232	PROKKA_05091___237656	PROKKA_01863___257680	PROKKA_03786___249314
lpd		Dihydrolipoyl dehydrogenase	20	PROKKA_00599	PROKKA_00396___1186	PROKKA_04366___26955	PROKKA_02288___35067	PROKKA_03006___51828	PROKKA_02375___64365	PROKKA_02235___78273	PROKKA_04433___99426	PROKKA_03294___110622		PROKKA_02304___138936	PROKKA_02077___153513	chr_Ps542_01654	chr_Ps799_00594	PROKKA_01454___166146	PROKKA_02584___185016	PROKKA_03322___202505	PROKKA_02609___214550	PROKKA_02197___228974	PROKKA_00151___252544	PROKKA_02546___245594
ohrB		Organic hydroperoxide resistance protein OhrB	20	PROKKA_00645	PROKKA_00456___1366	PROKKA_04479___27294	PROKKA_00681___30246	PROKKA_03052___51966	PROKKA_02537___64851	PROKKA_02096___77856	PROKKA_04299___99024	PROKKA_03431___111033	PROKKA_04957___130944	PROKKA_02112___138360	PROKKA_02031___153375	chr_Ps542_01584	chr_Ps799_00731	PROKKA_01319___165741	PROKKA_02719___185421	PROKKA_03371___202652	PROKKA_02745___214958	PROKKA_02061___228566		PROKKA_02677___245987
group_1575		hypothetical protein	20	PROKKA_00791	PROKKA_03675___11024	PROKKA_04659___27834	PROKKA_04767___42504	PROKKA_00380___43950		PROKKA_04749___85815	PROKKA_02198___92721	PROKKA_00704___102852	PROKKA_02198___122664	PROKKA_04982___146970	PROKKA_04743___161511	chr_Ps542_03847	chr_Ps799_02968	PROKKA_03936___173592	PROKKA_00104___177576	PROKKA_00556___194205	PROKKA_03837___218234	PROKKA_03434___232685	PROKKA_02822___260557	PROKKA_04610___251788
lon_2		Lon protease	20	PROKKA_00965	PROKKA_02717___8150	PROKKA_02396___21045	PROKKA_00279___29040	PROKKA_03889___54477	PROKKA_03316___67188	PROKKA_01265___75363	PROKKA_03465___96522	PROKKA_04288___113604	PROKKA_03570___126782	PROKKA_01274___135846	PROKKA_01246___151020	chr_Ps542_00888	chr_Ps799_01604	PROKKA_00525___163359	PROKKA_03511___187797	PROKKA_02683___200588	PROKKA_01236___210431	PROKKA_01847___227924		PROKKA_01238___241670
ybgC		Acyl-CoA thioester hydrolase YbgC	20	PROKKA_01016	PROKKA_00040___118	PROKKA_02350___20907	PROKKA_00325___29178	PROKKA_03838___54324	PROKKA_03361___67323	PROKKA_01310___75498	PROKKA_03510___96657	PROKKA_04243___113469	PROKKA_03615___126917	PROKKA_01319___135981	PROKKA_01297___151173		chr_Ps799_01559	PROKKA_00571___163497	PROKKA_03465___187659	PROKKA_02634___200441	PROKKA_01281___210566	PROKKA_01802___227789	PROKKA_01595___256876	PROKKA_01288___241820
nrdA		Ribonucleoside-diphosphate reductase 1 subunit alpha	20	PROKKA_01085		PROKKA_02575___21582	PROKKA_02968___37107	PROKKA_03766___54108	PROKKA_01407___61461	PROKKA_03245___81303	PROKKA_00712___88263	PROKKA_02179___107277	PROKKA_03828___127556	PROKKA_03531___142617	PROKKA_01370___151392	chr_Ps542_02470	chr_Ps799_03416	PROKKA_02477___169215	PROKKA_01562___181950	PROKKA_02563___200228	PROKKA_01017___209774	PROKKA_04591___236156	PROKKA_00731___254284	PROKKA_03213___247595
tyrR_3		Transcriptional regulatory protein TyrR	20	PROKKA_01134		PROKKA_02595___21642	PROKKA_02948___37047	PROKKA_03718___53964	PROKKA_01429___61527	PROKKA_03223___81237	PROKKA_00690___88197	PROKKA_02201___107343	PROKKA_00427___117351	PROKKA_03509___142551	PROKKA_01423___151551	chr_Ps542_01044	chr_Ps799_03395	PROKKA_02455___169149	PROKKA_01584___182016	PROKKA_02522___200105	PROKKA_00995___209708	PROKKA_04569___236090	PROKKA_04235___264796	PROKKA_03173___247475
mmgC_3		Acyl-CoA dehydrogenase	20	PROKKA_00076	PROKKA_00276___826	PROKKA_00167___14358	PROKKA_01736___33411	PROKKA_02495___50295	PROKKA_01985___63195	PROKKA_02627___79449	PROKKA_04828___100611	PROKKA_02852___109296	PROKKA_04388___129237	PROKKA_02747___140265	PROKKA_02575___155007		chr_Ps799_00197	PROKKA_01827___167265	PROKKA_02210___183894	PROKKA_03775___203864	PROKKA_02233___213422	PROKKA_02572___230099	PROKKA_02327___259072	PROKKA_02076___244184
spuD_1		Putrescine-binding periplasmic protein SpuD	20	PROKKA_01246	PROKKA_01319___3955	PROKKA_00329___14844	PROKKA_03952___40059	PROKKA_00213___43449	PROKKA_04712___71376	PROKKA_00135___71973	PROKKA_02437___93438	PROKKA_00450___102090	PROKKA_01930___121860	PROKKA_00128___132408	PROKKA_00101___147585	chr_Ps542_00457	chr_Ps799_02727	PROKKA_04175___174309	PROKKA_04644___191196	PROKKA_01542___197165	PROKKA_04085___218978	PROKKA_03186___231941		PROKKA_00121___238319
group_1628		hypothetical protein	20	PROKKA_01388		PROKKA_01313___17796	PROKKA_02886___36861	PROKKA_00013___42849	PROKKA_03591___68013	PROKKA_00327___72549	PROKKA_02629___94014	PROKKA_00258___101514	PROKKA_01745___121305	PROKKA_00317___132975	PROKKA_00332___148278	chr_Ps542_00379	chr_Ps799_02536	PROKKA_04360___174864	PROKKA_04459___190641	PROKKA_02935___201344	PROKKA_00473___208142	PROKKA_00531___223976	PROKKA_03994___264073	PROKKA_00259___238733
sspA		Stringent starvation protein A	20	PROKKA_01738	PROKKA_02128___6382	PROKKA_00761___16140	PROKKA_01348___32247	PROKKA_04188___55374	PROKKA_04274___70062	PROKKA_01006___74586	PROKKA_03326___96105	PROKKA_04530___114330	PROKKA_03149___125519	PROKKA_01000___135024	PROKKA_00973___150201		chr_Ps799_01858	PROKKA_00263___162573	PROKKA_03773___188583	PROKKA_01171___196052	PROKKA_03059___215900	PROKKA_03584___233135	PROKKA_04514___265633	PROKKA_00910___240686
[truncated: 25,577 more rows]

## Sheet: Table S4
Table S4. Phylogenetic distances (number of SNP's) between the P. mendocina Ps542 and Ps799 and the nineteen P. mendocina reference genomes, measured in their core genomes. The package ape from Rstudio (version 3.5.2) was used to analyze them.
[truncated: 24 more rows]

## Sheet: Table S5
Table S5. Average Nucleotide Identity (ANIb) values, using BLAST, of the twenty-one P. mendocina genomes.
[truncated: 25 more rows]

[truncated: 6 more sheets: Table S6, Table S7, Table S8, Table S9, Table S10, Table S11]
